# Supplementary material for: Guanidinium l-glutamate
Source: Acta Crystallogr Sect E Struct Rep Online. 2010 Sep 30;66(Pt 10):o2679. doi: 10.1107/S1600536810036354 (PMC2983255; doi:10.1107/S1600536810036354)
Supplement: Supplementary file 1 [file e-66-o2679-sup1.cif]

##############################################################################
###                                                                        ###
###        Electronic paper (Acta Crystallographica Section E)             ###
###                                                                        ###
##############################################################################
#                                                                            #
# This CIF contains the data in a paper accepted for publication in Acta     #
# Crystallographica Section E. It conforms to the requirements of Notes      #
# for Authors for Section E, and has been peer reviewed under the auspices   #
# of the IUCr Commission on Journals.                                        #
#                                                                            #
# Full details of the Crystallographic Information File format               #
# are given in the paper "The Crystallographic Information File (CIF):       #
# a New Standard Archive File for Crystallography" by S. R. Hall, F. H.      #
# Allen and I. D. Brown [Acta Cryst. (1991), A47, 655-685].                  #
#                                                                            #
# The current version of the core CIF dictionary is obtainable from          #
# ftp://ftp.iucr.org/pub/cif_core.dic. The current version number is 2.4.    #
#                                                                            #
# Software is freely available for graphical display of the structure(s) in  #
# this CIF.  For information consult the CIF home page http://www.iucr.org/  #
# cif/home.html                                                              #
#                                                                            #
# This file may be used for bona fide research purposes within the           #
# scientific community so long as proper attribution is given to the journal # 
# article from which it was obtained.                                        #
#                                                                            #
##############################################################################
                                             
data_I
_audit_creation_method     SHELXL-97
_chemical_name_systematic
;
bis(carbamimidoylazanium) (2R)-2-aminopentanedioate
;
_chemical_name_common
;
Guanidinium L-glutamate
;
_chemical_formula_moiety     'C H6 N3 +, C5 H8 N O4 -'
_chemical_formula_sum     'C6 H14 N4 O4'
_chemical_formula_iupac     'C H6 N3 +, C5 H8 N O4 -'
_chemical_formula_weight     206.21
_chemical_melting_point     ?
_symmetry_cell_setting     monoclinic
_symmetry_space_group_name_H-M     'P 21'
_symmetry_space_group_name_Hall     'P 2yb'
loop_
    _symmetry_equiv_pos_as_xyz
    'x, y, z'
    '-x, y+1/2, -z'
_cell_length_a     8.7793(7)
_cell_length_b     10.8729(10)
_cell_length_c     10.0801(9)
_cell_angle_alpha     90.00
_cell_angle_beta     104.5520(10)
_cell_angle_gamma     90.00
_cell_volume     931.34(14)
_cell_formula_units_Z     4
_cell_measurement_reflns_used     2748
_cell_measurement_theta_min     2.40
_cell_measurement_theta_max     27.45
_cell_measurement_temperature     150(2)
_cell_special_details     ?
_exptl_crystal_description     prism
_exptl_crystal_colour     colourless
_exptl_crystal_size_max     0.42
_exptl_crystal_size_mid     0.26
_exptl_crystal_size_min     0.20
_exptl_crystal_density_diffrn     1.471
_exptl_crystal_density_meas     ?
_exptl_crystal_density_method     'not measured'
_exptl_crystal_F_000     440
_exptl_absorpt_coefficient_mu     0.123
_exptl_absorpt_correction_type     multi-scan
_exptl_absorpt_process_details     '(SADABS; Sheldrick, 1996)'
_exptl_absorpt_correction_T_min     0.9502
_exptl_absorpt_correction_T_max     0.9758
_exptl_special_details
;
;
_diffrn_ambient_temperature     150(2)
_diffrn_radiation_type     MoK\a
_diffrn_radiation_wavelength     0.71073
_diffrn_radiation_source     'fine-focus sealed tube'
_diffrn_radiation_monochromator     graphite
_diffrn_measurement_device_type     'Bruker SMART APEX'
_diffrn_measurement_method     '\f and \w'
_diffrn_detector_area_resol_mean     ?
_diffrn_reflns_number     5501
_diffrn_reflns_av_R_equivalents     0.0209
_diffrn_reflns_av_sigmaI/netI     0.0256
_diffrn_reflns_theta_min     2.40
_diffrn_reflns_theta_max     27.45
_diffrn_reflns_theta_full     27.45
_diffrn_measured_fraction_theta_max     0.992
_diffrn_measured_fraction_theta_full     0.992
_diffrn_reflns_limit_h_min     -11
_diffrn_reflns_limit_h_max     10
_diffrn_reflns_limit_k_min     -14
_diffrn_reflns_limit_k_max     9
_diffrn_reflns_limit_l_min     -8
_diffrn_reflns_limit_l_max     13
_diffrn_standards_number     ?
_diffrn_standards_interval_count     ?
_diffrn_standards_interval_time     ?
_diffrn_standards_decay_%     ?
_refine_special_details
;
Refinement of <i>F</i>^2^ against ALL reflections. The weighted <i>R</i>-factor
<i>wR</i> and goodness of fit <i>S</i> are based on <i>F</i>^2^, conventional
<i>R</i>-factors <i>R</i> are based on <i>F</i>, with <i>F</i> set to zero for
negative <i>F</i>^2^. The threshold expression of <i>F</i>^2^ >
\s(<i>F</i>^2^) is used only for calculating <i>R</i>-factors(gt) <i>etc</i>.
and is not relevant to the choice of reflections for refinement.
<i>R</i>-factors based on <i>F</i>^2^ are statistically about twice as large
as those based on <i>F</i>, and <i>R</i>- factors based on ALL data will be
even larger.
;
_reflns_number_total     2220
_reflns_number_gt     2087
_reflns_threshold_expression     I>2\s(I)
_refine_ls_structure_factor_coef     Fsqd
_refine_ls_matrix_type     full
_refine_ls_R_factor_all     0.0333
_refine_ls_R_factor_gt     0.0309
_refine_ls_wR_factor_gt     0.0791
_refine_ls_wR_factor_ref     0.0810
_refine_ls_goodness_of_fit_ref     1.063
_refine_ls_restrained_S_all     1.063
_refine_ls_number_reflns     2220
_refine_ls_number_parameters     255
_refine_ls_number_restraints     1
_refine_ls_hydrogen_treatment     constr
_refine_ls_weighting_scheme     calc
_refine_ls_weighting_details
         'calc w=1/[\s^2^(Fo^2^)+(0.0440P)^2^+0.2149P] where P=(Fo^2^+2Fc^2^)/3'
_atom_sites_solution_hydrogens     geom
_atom_sites_solution_primary     direct
_atom_sites_solution_secondary     difmap
_refine_ls_shift/su_max     0.000
_refine_ls_shift/su_mean     0.000
_refine_diff_density_max     0.300
_refine_diff_density_min     -0.225
_refine_ls_extinction_method     none
_refine_ls_extinction_coef     ?
loop_
    _atom_type_symbol
    _atom_type_description
    _atom_type_scat_dispersion_real
    _atom_type_scat_dispersion_imag
    _atom_type_scat_source
    'C' 'C' 0.0033 0.0016
                         'International Tables Vol C Tables 4.2.6.8 and 6.1.1.4'
    'H' 'H' 0.0000 0.0000
                         'International Tables Vol C Tables 4.2.6.8 and 6.1.1.4'
    'N' 'N' 0.0061 0.0033
                         'International Tables Vol C Tables 4.2.6.8 and 6.1.1.4'
    'O' 'O' 0.0106 0.0060
                         'International Tables Vol C Tables 4.2.6.8 and 6.1.1.4'
_computing_data_collection     'SMART (Bruker, 1997)'
_computing_cell_refinement     'SAINT (Bruker, 1997)'
_computing_data_reduction     'SAINT (Bruker, 1997)'
_computing_structure_solution     'SHELXTL (Sheldrick, 2008)'
_computing_structure_refinement     'SHELXTL (Sheldrick, 2008)'
_computing_molecular_graphics     'PLATON (Spek, 2009)'
_computing_publication_material     'SHELXTL (Sheldrick, 2008)'
loop_
    _atom_site_type_symbol
    _atom_site_label
    _atom_site_fract_x
    _atom_site_fract_y
    _atom_site_fract_z
    _atom_site_U_iso_or_equiv
    _atom_site_adp_type
    _atom_site_calc_flag
    _atom_site_refinement_flags
    _atom_site_occupancy
    _atom_site_disorder_assembly
    _atom_site_disorder_group
    C C1 0.3633(2) 0.4498(2) -0.1328(2) 0.0157(4) Uani d . 1 . .
    C C2 0.4808(2) 0.5516(2) -0.06507(19) 0.0152(4) Uani d . 1 . .
    H H2 0.5234 0.5892 -0.1389 0.018 Uiso calc R 1 . .
    C C3 0.6207(2) 0.5030(2) 0.0442(2) 0.0175(4) Uani d . 1 . .
    H H3C 0.6924 0.5723 0.0803 0.021 Uiso calc R 1 . .
    H H3D 0.6793 0.4434 0.0016 0.021 Uiso calc R 1 . .
    C C4 0.5727(2) 0.4405(2) 0.1632(2) 0.0185(4) Uani d . 1 . .
    H H4C 0.4937 0.3761 0.1264 0.022 Uiso calc R 1 . .
    H H4D 0.5227 0.5020 0.2111 0.022 Uiso calc R 1 . .
    C C5 0.7121(2) 0.3823(2) 0.2661(2) 0.0161(4) Uani d . 1 . .
    C C6 0.6284(3) 0.5883(2) 0.6253(2) 0.0170(4) Uani d . 1 . .
    C C7 0.5001(2) 0.5088(2) 0.5315(2) 0.0142(4) Uani d . 1 . .
    H H7 0.5153 0.5159 0.4368 0.017 Uiso calc R 1 . .
    C C8 0.3304(2) 0.5466(2) 0.52340(19) 0.0164(4) Uani d . 1 . .
    H H8C 0.3259 0.6367 0.5357 0.020 Uiso calc R 1 . .
    H H8D 0.2954 0.5067 0.5990 0.020 Uiso calc R 1 . .
    C C9 0.2181(2) 0.5106(2) 0.3863(2) 0.0171(4) Uani d . 1 . .
    H H9A 0.2379 0.4240 0.3655 0.020 Uiso calc R 1 . .
    H H9B 0.1083 0.5165 0.3946 0.020 Uiso calc R 1 . .
    C C10 0.2368(2) 0.5920(2) 0.2679(2) 0.0156(4) Uani d . 1 . .
    C C11 0.9131(2) 0.7443(2) 0.4492(2) 0.0176(4) Uani d . 1 . .
    C C12 0.9193(3) 0.7368(2) 0.9641(2) 0.0179(4) Uani d . 1 . .
    N N1 0.3944(2) 0.65067(18) -0.01100(17) 0.0155(4) Uani d . 1 . .
    H H1A 0.3351 0.6164 0.0415 0.023 Uiso calc R 1 . .
    H H1B 0.3307 0.6918 -0.0823 0.023 Uiso calc R 1 . .
    H H1C 0.4648 0.7040 0.0407 0.023 Uiso calc R 1 . .
    N N2 0.5301(2) 0.37747(18) 0.57395(19) 0.0183(4) Uani d . 1 . .
    H H2A 0.4960 0.3633 0.6507 0.027 Uiso calc R 1 . .
    H H2B 0.6351 0.3617 0.5918 0.027 Uiso calc R 1 . .
    H H2C 0.4774 0.3275 0.5052 0.027 Uiso calc R 1 . .
    N N3 0.7857(2) 0.6972(2) 0.3634(2) 0.0240(4) Uani d . 1 . .
    H H3A 0.7411 0.7361 0.2870 0.029 Uiso calc R 1 . .
    H H3B 0.7461 0.6272 0.3832 0.029 Uiso calc R 1 . .
    N N4 0.9733(2) 0.84922(19) 0.42024(19) 0.0204(4) Uani d . 1 . .
    H H4A 1.0578 0.8797 0.4770 0.024 Uiso calc R 1 . .
    H H4B 0.9288 0.8887 0.3441 0.024 Uiso calc R 1 . .
    N N5 0.9797(2) 0.68433(19) 0.5639(2) 0.0215(4) Uani d . 1 . .
    H H5A 1.0643 0.7145 0.6209 0.026 Uiso calc R 1 . .
    H H5B 0.9394 0.6144 0.5829 0.026 Uiso calc R 1 . .
    N N6 0.9603(2) 0.62410(19) 0.9389(2) 0.0242(4) Uani d . 1 . .
    H H6A 0.9036 0.5832 0.8682 0.029 Uiso calc R 1 . .
    H H6B 1.0442 0.5899 0.9926 0.029 Uiso calc R 1 . .
    N N7 0.7924(2) 0.78798(19) 0.88260(19) 0.0222(4) Uani d . 1 . .
    H H7A 0.7361 0.7467 0.8121 0.027 Uiso calc R 1 . .
    H H7B 0.7648 0.8631 0.8991 0.027 Uiso calc R 1 . .
    N N8 1.0012(2) 0.8000(2) 1.0716(2) 0.0248(5) Uani d . 1 . .
    H H8A 1.0844 0.7668 1.1274 0.030 Uiso calc R 1 . .
    H H8B 0.9721 0.8751 1.0868 0.030 Uiso calc R 1 . .
    O O1 0.22034(18) 0.47085(14) -0.15334(15) 0.0197(3) Uani d . 1 . .
    O O2 0.42560(19) 0.35290(15) -0.16612(15) 0.0206(3) Uani d . 1 . .
    O O3 0.76473(19) 0.43703(16) 0.37806(16) 0.0221(4) Uani d . 1 . .
    O O4 0.76678(19) 0.28334(16) 0.23297(16) 0.0236(4) Uani d . 1 . .
    O O5 0.6030(2) 0.70163(15) 0.62702(17) 0.0234(4) Uani d . 1 . .
    O O6 0.75073(18) 0.53379(16) 0.68837(16) 0.0225(4) Uani d . 1 . .
    O O7 0.2657(2) 0.70271(16) 0.28796(17) 0.0277(4) Uani d . 1 . .
    O O8 0.21550(17) 0.54149(15) 0.15054(14) 0.0184(3) Uani d . 1 . .
loop_
    _atom_site_aniso_label
    _atom_site_aniso_U_11
    _atom_site_aniso_U_22
    _atom_site_aniso_U_33
    _atom_site_aniso_U_12
    _atom_site_aniso_U_13
    _atom_site_aniso_U_23
    C1 0.0218(10) 0.0148(10) 0.0098(9) -0.0013(8) 0.0027(8) 0.0026(8)
    C2 0.0177(9) 0.0146(10) 0.0126(8) -0.0017(8) 0.0025(7) -0.0002(8)
    C3 0.0153(9) 0.0193(10) 0.0165(10) 0.0003(9) 0.0013(8) -0.0003(8)
    C4 0.0159(10) 0.0222(12) 0.0161(10) 0.0029(9) 0.0017(8) -0.0005(9)
    C5 0.0153(9) 0.0163(10) 0.0158(10) 0.0001(8) 0.0024(8) 0.0010(8)
    C6 0.0180(10) 0.0187(11) 0.0135(9) -0.0030(9) 0.0024(8) 0.0002(8)
    C7 0.0177(9) 0.0134(10) 0.0110(9) 0.0014(8) 0.0023(7) 0.0009(8)
    C8 0.0167(9) 0.0203(10) 0.0115(9) 0.0013(8) 0.0024(7) 0.0006(8)
    C9 0.0166(9) 0.0184(10) 0.0151(9) -0.0024(8) 0.0021(7) 0.0000(8)
    C10 0.0126(9) 0.0167(10) 0.0155(10) 0.0014(8) -0.0005(7) 0.0014(8)
    C11 0.0169(10) 0.0180(11) 0.0182(10) 0.0029(8) 0.0048(8) -0.0029(8)
    C12 0.0186(10) 0.0176(11) 0.0169(10) 0.0009(8) 0.0035(8) 0.0015(8)
    N1 0.0186(8) 0.0142(8) 0.0122(8) -0.0007(7) 0.0008(6) 0.0010(7)
    N2 0.0202(9) 0.0136(9) 0.0184(9) 0.0008(7) -0.0003(7) -0.0010(7)
    N3 0.0246(10) 0.0203(10) 0.0214(9) -0.0026(8) -0.0052(8) 0.0023(8)
    N4 0.0205(9) 0.0211(10) 0.0172(9) -0.0025(8) 0.0001(7) 0.0001(8)
    N5 0.0189(9) 0.0211(10) 0.0206(9) -0.0030(8) -0.0024(7) 0.0020(8)
    N6 0.0237(10) 0.0209(11) 0.0233(10) 0.0065(8) -0.0028(8) -0.0031(8)
    N7 0.0240(10) 0.0171(9) 0.0209(9) 0.0043(8) -0.0032(8) -0.0035(8)
    N8 0.0284(10) 0.0203(11) 0.0195(9) 0.0056(8) -0.0057(8) -0.0024(8)
    O1 0.0183(7) 0.0212(9) 0.0175(7) -0.0006(6) 0.0010(6) -0.0013(6)
    O2 0.0253(8) 0.0183(8) 0.0167(8) 0.0026(7) 0.0024(6) -0.0035(6)
    O3 0.0235(8) 0.0218(9) 0.0171(8) 0.0053(7) -0.0020(6) -0.0046(7)
    O4 0.0253(8) 0.0208(8) 0.0199(8) 0.0068(7) -0.0032(6) -0.0048(7)
    O5 0.0280(9) 0.0137(8) 0.0232(8) -0.0024(7) -0.0033(7) 0.0003(6)
    O6 0.0191(8) 0.0201(9) 0.0234(8) 0.0000(7) -0.0035(6) -0.0009(7)
    O7 0.0405(10) 0.0178(8) 0.0195(8) -0.0069(8) -0.0025(7) 0.0026(7)
    O8 0.0220(7) 0.0185(8) 0.0143(7) 0.0015(6) 0.0039(6) 0.0016(6)
_geom_special_details
;
All e.s.d.'s (except the e.s.d. in the dihedral angle between two l.s. planes)
are estimated using the full covariance matrix. The cell e.s.d.'s are taken
into account individually in the estimation of e.s.d.'s in distances, angles
and torsion angles; correlations between e.s.d.'s in cell parameters are only
used when they are defined by crystal symmetry. An approximate (isotropic)
treatment of cell e.s.d.'s is used for estimating e.s.d.'s involving l.s.
planes.
;
loop_
    _geom_bond_atom_site_label_1
    _geom_bond_atom_site_label_2
    _geom_bond_site_symmetry_2
    _geom_bond_distance
    _geom_bond_publ_flag
    C1 O1 . 1.241(3) ?
    C1 O2 . 1.271(3) ?
    C1 C2 . 1.549(3) ?
    C2 N1 . 1.497(3) ?
    C2 C3 . 1.524(3) ?
    C2 H2 . 1.0000 ?
    C3 C4 . 1.527(3) ?
    C3 H3C . 0.9900 ?
    C3 H3D . 0.9900 ?
    C4 C5 . 1.529(3) ?
    C4 H4C . 0.9900 ?
    C4 H4D . 0.9900 ?
    C5 O4 . 1.257(3) ?
    C5 O3 . 1.257(3) ?
    C6 O6 . 1.251(3) ?
    C6 O5 . 1.253(3) ?
    C6 C7 . 1.541(3) ?
    C7 N2 . 1.495(3) ?
    C7 C8 . 1.528(3) ?
    C7 H7 . 1.0000 ?
    C8 C9 . 1.533(3) ?
    C8 H8C . 0.9900 ?
    C8 H8D . 0.9900 ?
    C9 C10 . 1.527(3) ?
    C9 H9A . 0.9900 ?
    C9 H9B . 0.9900 ?
    C10 O7 . 1.237(3) ?
    C10 O8 . 1.275(3) ?
    C11 N4 . 1.321(3) ?
    C11 N5 . 1.328(3) ?
    C11 N3 . 1.332(3) ?
    C12 N6 . 1.319(3) ?
    C12 N7 . 1.329(3) ?
    C12 N8 . 1.331(3) ?
    N1 H1A . 0.9100 ?
    N1 H1B . 0.9100 ?
    N1 H1C . 0.9100 ?
    N2 H2A . 0.9100 ?
    N2 H2B . 0.9100 ?
    N2 H2C . 0.9100 ?
    N3 H3A . 0.8800 ?
    N3 H3B . 0.8800 ?
    N4 H4A . 0.8800 ?
    N4 H4B . 0.8800 ?
    N5 H5A . 0.8800 ?
    N5 H5B . 0.8800 ?
    N6 H6A . 0.8800 ?
    N6 H6B . 0.8800 ?
    N7 H7A . 0.8800 ?
    N7 H7B . 0.8800 ?
    N8 H8A . 0.8800 ?
    N8 H8B . 0.8800 ?
loop_
    _geom_angle_atom_site_label_1
    _geom_angle_atom_site_label_2
    _geom_angle_atom_site_label_3
    _geom_angle_site_symmetry_1
    _geom_angle_site_symmetry_3
    _geom_angle
    _geom_angle_publ_flag
    O1 C1 O2 . . 126.4(2) ?
    O1 C1 C2 . . 118.4(2) ?
    O2 C1 C2 . . 115.21(18) ?
    N1 C2 C3 . . 112.11(16) ?
    N1 C2 C1 . . 109.42(16) ?
    C3 C2 C1 . . 113.44(18) ?
    N1 C2 H2 . . 107.2 ?
    C3 C2 H2 . . 107.2 ?
    C1 C2 H2 . . 107.2 ?
    C2 C3 C4 . . 112.99(17) ?
    C2 C3 H3C . . 109.0 ?
    C4 C3 H3C . . 109.0 ?
    C2 C3 H3D . . 109.0 ?
    C4 C3 H3D . . 109.0 ?
    H3C C3 H3D . . 107.8 ?
    C3 C4 C5 . . 112.67(17) ?
    C3 C4 H4C . . 109.1 ?
    C5 C4 H4C . . 109.1 ?
    C3 C4 H4D . . 109.1 ?
    C5 C4 H4D . . 109.1 ?
    H4C C4 H4D . . 107.8 ?
    O4 C5 O3 . . 124.40(19) ?
    O4 C5 C4 . . 117.95(18) ?
    O3 C5 C4 . . 117.6(2) ?
    O6 C6 O5 . . 126.2(2) ?
    O6 C6 C7 . . 116.6(2) ?
    O5 C6 C7 . . 117.06(19) ?
    N2 C7 C8 . . 111.79(18) ?
    N2 C7 C6 . . 108.12(16) ?
    C8 C7 C6 . . 115.78(18) ?
    N2 C7 H7 . . 106.9 ?
    C8 C7 H7 . . 106.9 ?
    C6 C7 H7 . . 106.9 ?
    C7 C8 C9 . . 112.17(17) ?
    C7 C8 H8C . . 109.2 ?
    C9 C8 H8C . . 109.2 ?
    C7 C8 H8D . . 109.2 ?
    C9 C8 H8D . . 109.2 ?
    H8C C8 H8D . . 107.9 ?
    C10 C9 C8 . . 112.69(17) ?
    C10 C9 H9A . . 109.1 ?
    C8 C9 H9A . . 109.1 ?
    C10 C9 H9B . . 109.1 ?
    C8 C9 H9B . . 109.1 ?
    H9A C9 H9B . . 107.8 ?
    O7 C10 O8 . . 123.2(2) ?
    O7 C10 C9 . . 119.6(2) ?
    O8 C10 C9 . . 117.14(19) ?
    N4 C11 N5 . . 120.2(2) ?
    N4 C11 N3 . . 120.4(2) ?
    N5 C11 N3 . . 119.4(2) ?
    N6 C12 N7 . . 119.7(2) ?
    N6 C12 N8 . . 121.3(2) ?
    N7 C12 N8 . . 119.0(2) ?
    C2 N1 H1A . . 109.5 ?
    C2 N1 H1B . . 109.5 ?
    H1A N1 H1B . . 109.5 ?
    C2 N1 H1C . . 109.5 ?
    H1A N1 H1C . . 109.5 ?
    H1B N1 H1C . . 109.5 ?
    C7 N2 H2A . . 109.5 ?
    C7 N2 H2B . . 109.5 ?
    H2A N2 H2B . . 109.5 ?
    C7 N2 H2C . . 109.5 ?
    H2A N2 H2C . . 109.5 ?
    H2B N2 H2C . . 109.5 ?
    C11 N3 H3A . . 120.0 ?
    C11 N3 H3B . . 120.0 ?
    H3A N3 H3B . . 120.0 ?
    C11 N4 H4A . . 120.0 ?
    C11 N4 H4B . . 120.0 ?
    H4A N4 H4B . . 120.0 ?
    C11 N5 H5A . . 120.0 ?
    C11 N5 H5B . . 120.0 ?
    H5A N5 H5B . . 120.0 ?
    C12 N6 H6A . . 120.0 ?
    C12 N6 H6B . . 120.0 ?
    H6A N6 H6B . . 120.0 ?
    C12 N7 H7A . . 120.0 ?
    C12 N7 H7B . . 120.0 ?
    H7A N7 H7B . . 120.0 ?
    C12 N8 H8A . . 120.0 ?
    C12 N8 H8B . . 120.0 ?
    H8A N8 H8B . . 120.0 ?
loop_
    _geom_torsion_atom_site_label_1
    _geom_torsion_atom_site_label_2
    _geom_torsion_atom_site_label_3
    _geom_torsion_atom_site_label_4
    _geom_torsion_site_symmetry_1
    _geom_torsion_site_symmetry_2
    _geom_torsion_site_symmetry_3
    _geom_torsion_site_symmetry_4
    _geom_torsion
    _geom_torsion_publ_flag
    O1 C1 C2 N1 . . . . 11.3(3) ?
    O2 C1 C2 N1 . . . . -170.89(17) ?
    O1 C1 C2 C3 . . . . 137.29(19) ?
    O2 C1 C2 C3 . . . . -44.9(2) ?
    N1 C2 C3 C4 . . . . 63.7(2) ?
    C1 C2 C3 C4 . . . . -60.8(2) ?
    C2 C3 C4 C5 . . . . 174.99(19) ?
    C3 C4 C5 O4 . . . . -75.2(3) ?
    C3 C4 C5 O3 . . . . 104.4(2) ?
    O6 C6 C7 N2 . . . . 18.9(3) ?
    O5 C6 C7 N2 . . . . -163.9(2) ?
    O6 C6 C7 C8 . . . . 145.18(19) ?
    O5 C6 C7 C8 . . . . -37.6(3) ?
    N2 C7 C8 C9 . . . . -83.4(2) ?
    C6 C7 C8 C9 . . . . 152.21(18) ?
    C7 C8 C9 C10 . . . . -73.5(2) ?
    C8 C9 C10 O7 . . . . -36.4(3) ?
    C8 C9 C10 O8 . . . . 146.12(19) ?
loop_
    _geom_hbond_atom_site_label_D
    _geom_hbond_atom_site_label_H
    _geom_hbond_atom_site_label_A
    _geom_hbond_site_symmetry_A
    _geom_hbond_distance_DH
    _geom_hbond_distance_HA
    _geom_hbond_distance_DA
    _geom_hbond_angle_DHA
    N1 H1A O8 . 0.91 1.89 2.795(2) 178.5
    N1 H1B O4 2_655 0.91 1.84 2.738(2) 170.3
    N1 H1C O2 2_655 0.91 2.13 3.017(2) 164.8
    N2 H2A O2 1_556 0.91 2.09 2.998(2) 173.0
    N2 H2B O7 2_646 0.91 2.16 2.740(2) 120.4
    N2 H2C O5 2_646 0.91 1.92 2.817(3) 169.6
    N3 H3A O2 2_655 0.88 2.08 2.900(3) 153.8
    N3 H3B O3 . 0.88 2.08 2.841(3) 144.8
    N4 H4A O3 2_756 0.88 1.95 2.826(2) 172.5
    N4 H4B O1 2_655 0.88 2.22 3.095(2) 170.2
    N5 H5A O4 2_756 0.88 1.96 2.831(2) 171.6
    N5 H5B O6 . 0.88 2.35 3.092(3) 142.1
    N6 H6A O6 . 0.88 2.04 2.897(2) 164.8
    N6 H6B O8 1_656 0.88 1.97 2.824(2) 164.4
    N7 H7A O5 . 0.88 2.00 2.851(2) 163.3
    N7 H7B O8 2_656 0.88 2.02 2.775(3) 143.0
    N8 H8A O7 1_656 0.88 2.08 2.954(3) 169.5
    N8 H8B O1 2_656 0.88 2.23 2.953(3) 139.6
data_global
_journal_date_recd_electronic     2010-08-31
_journal_date_accepted     2010-09-10
_journal_name_full     'Acta Crystallographica, Section E'
_journal_year     2010
_journal_volume     66
_journal_issue     10
_journal_page_first     o2679
_journal_page_last     o2679
_journal_paper_category     QO
_journal_coeditor_code     LH5125
_publ_contact_author_name     'Wenfeng Zhou'
_publ_contact_author_address
;
Department of Applied Chemistry, China Agricultural University,
Yuanmingyuan,West Road 2, Haidian District, Beijing 100194, People's Republic
 of China
;
_publ_contact_author_email     'wenfengzhou@cau.edu.cn'
_publ_contact_author_fax     ?
_publ_contact_author_phone     ?
_publ_section_title
;
Guanidinium L-glutamate
;
loop_
    _publ_author_name
    _publ_author_footnote
    _publ_author_address
    'Peng, Bing' ?
;
Department of Applied Chemistry
China Agricultural University
Yuanmingyuan
West Road 2
Haidian District
Beijing 100194
People's Republic of China
;
    'Peng, Qingrong' .
;
Department of Applied Chemistry
China Agricultural University
Yuanmingyuan
West Road 2
Haidian District
Beijing 100194
People's Republic of China
;
    'Zhou, Wenfeng' .
;
Department of Applied Chemistry
China Agricultural University
Yuanmingyuan
West Road 2
Haidian District
Beijing 100194
People's Republic of China
;
    'Zhou, Zhiqiang' 'Additional corresponding author, email: zqzhou@cau.edu.cn'
;
Department of Applied Chemistry
China Agricultural University
Yuanmingyuan
West Road 2
Haidian District
Beijing 100194
People's Republic of China
;
