# Supplementary material for: Guanidinium l-glutamate
Source: Acta Crystallogr Sect E Struct Rep Online. 2010 Sep 30;66(Pt 10):o2679. doi: 10.1107/S1600536810036354 (PMC2983255; doi:10.1107/S1600536810036354)
Supplement: Supplementary file 2 [file e-66-o2679-Isup2.hkl]

# 
# h,k,l, Fc-squared, Fo-squared, sigma(Fo-squared) and status flag 
# 
data_I
_shelx_title ' 100825a_0m in P2(1)' 
_shelx_refln_list_code          4 
_shelx_F_calc_maximum      181.76 
_exptl_crystal_F_000       440.00 
_reflns_d_resolution_high  0.7710 
 
loop_ 
 _symmetry_equiv_pos_as_xyz 
 'x, y, z' 
 '-x, y+1/2, -z' 
 
_cell_length_a     8.7793 
_cell_length_b    10.8729 
_cell_length_c    10.0801 
_cell_angle_alpha  90.000 
_cell_angle_beta  104.552 
_cell_angle_gamma  90.000 
 
_shelx_F_squared_multiplier     1.000 
 
loop_ 
 _refln_index_h 
 _refln_index_k 
 _refln_index_l 
 _refln_F_squared_calc 
 _refln_F_squared_meas 
 _refln_F_squared_sigma 
 _refln_observed_status 
   1   0   0      781.23      724.73     12.08 o 
   2   0   0      551.47      678.77     12.08 o 
   3   0   0      134.98       90.74      3.24 o 
   4   0   0     4927.87     4694.82     74.54 o 
   5   0   0     1812.91     1864.14     41.24 o 
   6   0   0      766.02      768.82     11.66 o 
   7   0   0      755.01      765.58     12.17 o 
   8   0   0      317.63      325.54     10.61 o 
   9   0   0       81.48       73.95      5.30 o 
  10   0   0       38.95       38.00      4.71 o 
   1   1   0      261.36      253.80      3.54 o 
   2   1   0      858.32      854.77      8.78 o 
   3   1   0     2384.22     2470.27     23.41 o 
   4   1   0      166.16      166.18      2.93 o 
   5   1   0       50.64       48.50      2.13 o 
   6   1   0      546.34      570.06      7.64 o 
   7   1   0       59.96       55.42      2.71 o 
   8   1   0      167.02      143.16      4.79 o 
   9   1   0       60.35       69.36      3.68 o 
  10   1   0       77.26       85.86      5.60 o 
   1   2   0     4182.56     3984.39     43.95 o 
   2   2   0     1297.77     1360.72     11.67 o 
   3   2   0      770.78      821.96      7.77 o 
   4   2   0      219.69      203.03      2.98 o 
   5   2   0       20.29       19.69      1.15 o 
   6   2   0       59.60       55.70      1.67 o 
   7   2   0      383.16      345.22     12.23 o 
   8   2   0      109.04      107.33      4.17 o 
   9   2   0       45.24       44.35      3.33 o 
  10   2   0       33.65       28.35      3.39 o 
   1   3   0      984.78      942.37     11.77 o 
   2   3   0      624.88      626.99      8.64 o 
   3   3   0      199.76      200.90      4.25 o 
   4   3   0      150.60      134.01      3.56 o 
   5   3   0       73.12       84.01      3.19 o 
   6   3   0      126.34      123.15      3.17 o 
   7   3   0      117.63      106.41      3.17 o 
   8   3   0      326.22      323.43      6.17 o 
   9   3   0      115.17      113.82      4.68 o 
  10   3   0       16.00       16.63      2.50 o 
   0   4   0      582.39      754.78     14.44 o 
   1   4   0      171.25      146.55      4.42 o 
   2   4   0     1884.17     1953.19     25.48 o 
   3   4   0      633.08      592.89      7.26 o 
   4   4   0      334.31      386.30      6.54 o 
   5   4   0       22.73       25.77      1.51 o 
   6   4   0      239.71      232.02      5.73 o 
   7   4   0      528.37      479.92      9.48 o 
   8   4   0       40.56       46.94      3.22 o 
   9   4   0       76.28       79.52      4.06 o 
  10   4   0       36.51       31.56      5.45 o 
   1   5   0       81.55       86.99      2.71 o 
   2   5   0       21.51       21.07      1.46 o 
   3   5   0      157.90      162.24      3.73 o 
   4   5   0      116.12      105.26      2.59 o 
   5   5   0      219.99      218.26      4.23 o 
   6   5   0       68.45       70.58      3.12 o 
   7   5   0      259.37      241.66      6.35 o 
   8   5   0       17.73       19.19      2.29 o 
   9   5   0       11.80       14.31      3.24 o 
  10   5   0      263.41      288.54      8.43 o 
   0   6   0      925.39      974.85     19.15 o 
   1   6   0      495.12      509.22      8.33 o 
   2   6   0      233.77      259.84      5.52 o 
   3   6   0       40.31       51.16      2.39 o 
   4   6   0      113.84      112.25      2.88 o 
   5   6   0      590.87      563.00     10.10 o 
   6   6   0      104.15       94.94      3.75 o 
   7   6   0       48.02       52.03      3.33 o 
   8   6   0       17.80       15.52      2.18 o 
   9   6   0       30.10       27.27      2.92 o 
   1   7   0      181.41      183.29      4.58 o 
   2   7   0       60.63       72.84      2.32 o 
   3   7   0      262.61      250.67      5.93 o 
   4   7   0      195.38      192.37      4.11 o 
   5   7   0       81.99       81.04      3.54 o 
   6   7   0       87.78       89.01      3.85 o 
   7   7   0       96.99       93.14      9.72 o 
   8   7   0       26.57       22.23      2.15 o 
   9   7   0      102.22      102.05      4.02 o 
   0   8   0       48.22       44.49      3.54 o 
   1   8   0        1.17        0.46      0.88 o 
   2   8   0      347.35      346.68      5.95 o 
   3   8   0       70.26       67.06      3.54 o 
   4   8   0      158.36      157.48      3.94 o 
   5   8   0      272.59      284.29     10.02 o 
   6   8   0       56.01       54.30      3.43 o 
   7   8   0       11.36       11.81      1.97 o 
   8   8   0       22.87       24.77      2.89 o 
   9   8   0       80.18       87.20      6.48 o 
   1   9   0       97.71      103.70      5.60 o 
   2   9   0      226.20      223.89      4.81 o 
   3   9   0      304.47      281.44      6.98 o 
   4   9   0       88.61       94.85      4.06 o 
   5   9   0      236.48      248.79      6.98 o 
   6   9   0       19.58       20.10      2.80 o 
   7   9   0       30.81       28.88      3.02 o 
   8   9   0        0.65        0.67      1.55 o 
   0  10   0        2.15        3.54      1.77 o 
   1  10   0       25.52       24.02      2.50 o 
   2  10   0       54.95       60.14      2.71 o 
   3  10   0        1.00        1.44      0.90 o 
   4  10   0       78.01       69.11      5.60 o 
   5  10   0       33.06       33.29      3.02 o 
   6  10   0       34.28       36.91      3.33 o 
   7  10   0        1.70        0.73      1.55 o 
   1  11   0       18.86       18.80      1.86 o 
   2  11   0      135.85      133.63      4.08 o 
   3  11   0       83.09       81.53      3.28 o 
   4  11   0       98.69      107.41      4.79 o 
   5  11   0       96.61       96.57      7.66 o 
   6  11   0      167.94      178.70     12.37 o 
   0  12   0      497.84      529.41     16.20 o 
   1  12   0       11.84        9.08      1.51 o 
   2  12   0      104.44      102.40      3.73 o 
   3  12   0        1.31        0.91      1.62 o 
   4  12   0      192.78      205.37      7.08 o 
   5  12   0      107.42      110.17      5.31 o 
   1  13   0       24.59       27.58      2.48 o 
   2  13   0        3.43        2.01      1.24 o 
   3  13   0        9.12        9.56      2.18 o 
   4  13   0       13.08       22.39      4.42 o 
   0  14   0       49.58       46.25      5.60 o 
   1  14   0       55.58       56.86      5.89 o 
 -11   0   1        8.34        3.24      2.65 o 
 -10   0   1        2.70        5.60      2.36 o 
  -9   0   1       15.61       15.91      2.95 o 
  -8   0   1       30.10       29.76      3.54 o 
  -7   0   1        8.49        9.43      2.06 o 
  -6   0   1        0.04        0.59      0.88 o 
  -5   0   1      338.07      330.44      6.04 o 
  -4   0   1      214.83      213.15      4.17 o 
  -3   0   1      112.57      136.70      3.83 o 
  -2   0   1      726.28      752.43      9.46 o 
  -1   0   1        0.04       -0.59      0.59 o 
   1   0   1       19.76       20.03      1.18 o 
   2   0   1       13.96       11.20      0.83 o 
   3   0   1      194.76      191.90      4.71 o 
   4   0   1      561.37      583.88      9.59 o 
   5   0   1      261.35      267.59      4.15 o 
   6   0   1       87.29       87.10      2.97 o 
   7   0   1       38.60       36.24      3.83 o 
   8   0   1       31.03       32.41      3.83 o 
   9   0   1       72.82       73.36      5.30 o 
  10   0   1       41.30       43.90      5.01 o 
 -11   1   1       53.97       56.57      4.17 o 
 -10   1   1       54.23       51.67      3.64 o 
  -9   1   1        4.67        4.00      1.91 o 
  -8   1   1       74.21       68.72      3.22 o 
  -7   1   1      123.68      116.58      3.49 o 
  -6   1   1      219.48      202.67      5.07 o 
  -5   1   1       92.99       83.96      2.64 o 
  -4   1   1     1527.66     1599.77     18.39 o 
  -3   1   1      445.08      401.37      4.93 o 
  -2   1   1     1837.90     1896.43     15.70 o 
  -1   1   1      243.86      257.48      4.71 o 
   0   1   1       25.45       23.27      0.88 o 
   1   1   1     1077.78     1131.57     10.94 o 
   2   1   1     2176.49     1991.26     18.93 o 
   3   1   1      766.81      776.62      5.89 o 
   4   1   1      204.70      246.39      2.58 o 
   5   1   1      207.09      214.63      3.81 o 
   6   1   1      119.98      112.68      2.86 o 
   7   1   1       45.41       46.37      2.71 o 
   8   1   1      170.00      157.05      7.07 o 
   9   1   1      100.88      105.62      4.58 o 
  10   1   1        1.98        1.73      1.41 o 
 -11   2   1       20.26       20.38      2.81 o 
 -10   2   1       32.20       29.43      3.09 o 
  -9   2   1       12.54       15.17      1.64 o 
  -8   2   1       67.95       68.68      2.66 o 
  -7   2   1      202.65      202.27      4.26 o 
  -6   2   1       77.88       80.84      2.43 o 
  -5   2   1      416.37      417.56      5.95 o 
  -4   2   1      317.79      343.58      6.20 o 
  -3   2   1      432.00      428.81      5.32 o 
  -2   2   1     1088.77     1076.11      9.49 o 
  -1   2   1     3700.23     3889.73     40.08 o 
   0   2   1        3.57        6.22      1.61 o 
   1   2   1     3235.21     3081.04     35.85 o 
   2   2   1     1635.37     1591.60     20.03 o 
   3   2   1      581.09      607.81      6.06 o 
   4   2   1      171.12      179.01      2.55 o 
   5   2   1      947.24      932.71      8.97 o 
   6   2   1      119.89      115.50      3.75 o 
   7   2   1       63.43       69.51      2.54 o 
   8   2   1       73.48       77.29      3.64 o 
   9   2   1      112.45      113.37      6.63 o 
  10   2   1       57.77       53.80      3.96 o 
 -10   3   1       22.97       22.45      2.60 o 
  -9   3   1       91.22       96.17      3.39 o 
  -8   3   1       17.63       13.98      2.39 o 
  -7   3   1       75.25       75.73      2.24 o 
  -6   3   1       45.20       41.04      1.54 o 
  -5   3   1      344.76      352.75      6.62 o 
  -4   3   1     1071.47     1079.92     11.84 o 
  -3   3   1     1096.92     1187.59     15.28 o 
  -2   3   1      665.06      687.01      6.70 o 
  -1   3   1      585.06      553.36      6.23 o 
   0   3   1        6.22        8.88      0.83 o 
   1   3   1      579.79      536.05      7.50 o 
   2   3   1     7491.72     7497.45    101.72 o 
   3   3   1      296.90      303.16      4.20 o 
   4   3   1       57.18       56.67      1.62 o 
   5   3   1      571.93      562.30      9.37 o 
   6   3   1        3.05        3.11      1.18 o 
   7   3   1      261.36      258.91      6.46 o 
   8   3   1       42.21       42.31      3.39 o 
   9   3   1       54.24       51.76      3.68 o 
  10   3   1       20.56       18.56      2.71 o 
 -10   4   1       79.57       73.39      4.37 o 
  -9   4   1       23.79       18.73      1.92 o 
  -8   4   1      202.44      191.90      4.65 o 
  -7   4   1       22.64       25.58      1.87 o 
  -6   4   1      147.44      152.54      4.51 o 
  -5   4   1      304.20      299.43      4.46 o 
  -4   4   1      114.23      114.09      3.73 o 
  -3   4   1      999.49     1016.79     11.27 o 
  -2   4   1      178.82      196.92      3.29 o 
  -1   4   1     2644.91     2519.05     24.24 o 
   0   4   1      439.47      485.77      7.18 o 
   1   4   1      108.81      101.04      6.63 o 
   2   4   1       80.89       74.58      1.82 o 
   3   4   1      102.84      109.93      2.34 o 
   4   4   1     1203.38     1260.27     14.36 o 
   5   4   1       56.46       62.96      2.71 o 
   6   4   1      295.07      259.40      6.25 o 
   7   4   1       42.46       45.88      3.98 o 
   8   4   1      234.44      236.08      6.77 o 
   9   4   1       74.43       67.76      4.17 o 
  10   4   1        6.47        6.57      1.97 o 
 -10   5   1      127.18      149.46      6.04 o 
  -9   5   1       21.24       21.73      2.50 o 
  -8   5   1       33.06       34.57      4.57 o 
  -7   5   1      257.98      249.76      5.32 o 
  -6   5   1      488.65      461.36      9.99 o 
  -5   5   1       84.87       87.95      2.66 o 
  -4   5   1       39.60       37.60      2.05 o 
  -3   5   1       75.36       84.48      2.21 o 
  -2   5   1      520.22      547.09      8.96 o 
  -1   5   1      710.97      742.33      8.72 o 
   0   5   1      326.02      337.37      5.93 o 
   1   5   1       24.64       29.77      1.67 o 
   2   5   1       58.34       63.66      1.86 o 
   3   5   1      302.86      308.56      4.72 o 
   4   5   1      203.85      196.94      3.92 o 
   5   5   1       89.72       85.45      3.33 o 
   6   5   1       79.70       76.97      3.43 o 
   7   5   1       47.93       48.02      3.12 o 
   8   5   1        5.85        4.17      1.77 o 
   9   5   1        4.70        5.23      1.76 o 
 -10   6   1        2.42        2.36      2.36 o 
  -9   6   1       12.41        7.70      2.21 o 
  -8   6   1       71.30       68.93      3.83 o 
  -7   6   1      136.77      150.53     10.16 o 
  -6   6   1      176.21      169.11      8.69 o 
  -5   6   1       89.49       82.21      3.22 o 
  -4   6   1      444.23      447.88      8.21 o 
  -3   6   1     1034.12     1059.97     20.48 o 
  -2   6   1      214.96      223.69      4.12 o 
  -1   6   1      566.71      585.81     13.99 o 
   0   6   1     2008.55     2155.82     26.35 o 
   1   6   1     1122.18     1093.62     32.11 o 
   2   6   1      185.76      171.61      3.45 o 
   3   6   1      135.94      127.26      3.27 o 
   4   6   1      390.30      406.15      7.92 o 
   5   6   1      536.09      544.10     16.65 o 
   6   6   1      143.93      135.21     10.16 o 
   7   6   1      150.82      142.97      5.10 o 
   8   6   1       11.10        9.20      1.84 o 
   9   6   1       61.11       55.60      3.96 o 
  -9   7   1       16.89       10.92      2.18 o 
  -8   7   1       55.09       51.26      3.52 o 
  -7   7   1       73.05       68.26      3.52 o 
  -6   7   1      721.76      733.27     18.12 o 
  -5   7   1      113.27      109.37      3.94 o 
  -4   7   1      436.08      434.75      8.42 o 
  -3   7   1       60.40       55.96      2.09 o 
  -2   7   1      650.77      660.25     12.21 o 
  -1   7   1       98.44      101.80      3.33 o 
   0   7   1      680.26      735.31     11.35 o 
   1   7   1      159.83      180.95      4.68 o 
   2   7   1      161.63      153.93      4.71 o 
   3   7   1      348.72      360.18      5.87 o 
   4   7   1      378.95      354.12     10.61 o 
   5   7   1      354.60      333.79      7.60 o 
   6   7   1       18.68       16.82      4.42 o 
   7   7   1        4.21        4.46      1.24 o 
   8   7   1       14.52       16.65      2.29 o 
   9   7   1      192.37      207.74     12.96 o 
  -9   8   1       38.48       40.07      5.01 o 
  -8   8   1       64.23       68.93      4.57 o 
  -7   8   1       44.95       51.83      6.04 o 
  -6   8   1       44.65       41.79      3.54 o 
  -5   8   1      336.03      331.08      7.70 o 
  -4   8   1      262.07      241.25      4.98 o 
  -3   8   1      242.21      225.39      4.63 o 
  -2   8   1      112.85      103.72      2.95 o 
  -1   8   1       59.05       59.99      2.81 o 
   0   8   1       57.76       50.90      2.60 o 
   1   8   1      108.54      104.19      3.75 o 
   2   8   1      143.36      138.71      4.37 o 
   3   8   1      187.87      180.19      4.21 o 
   4   8   1       57.01       52.61      3.68 o 
   5   8   1      157.19      131.93      4.68 o 
   6   8   1      107.22      109.27      4.68 o 
   7   8   1       14.46       14.42      2.18 o 
   8   8   1      110.20      121.54      5.42 o 
  -8   9   1       32.46       28.17      5.60 o 
  -7   9   1       58.63       59.98      3.85 o 
  -6   9   1       55.36       57.94      3.52 o 
  -5   9   1      117.21      111.34      4.48 o 
  -4   9   1      122.73      130.24      3.82 o 
  -3   9   1       15.53       15.66      1.51 o 
  -2   9   1      113.66      115.75      3.34 o 
  -1   9   1       43.34       36.83      2.14 o 
   0   9   1      187.77      181.63      6.33 o 
   1   9   1      151.23      153.74      5.30 o 
   2   9   1      301.45      296.48      7.08 o 
   3   9   1       93.90       89.07      3.85 o 
   4   9   1       95.73       86.56      6.04 o 
   5   9   1      110.28      110.43      9.43 o 
   6   9   1       90.19       93.05      4.48 o 
   7   9   1       86.25       80.24      4.27 o 
   8   9   1       24.38       25.93      4.42 o 
  -7  10   1        1.30        2.80      1.63 o 
  -6  10   1       59.87       60.39      5.30 o 
  -5  10   1       30.10       30.84      2.92 o 
  -4  10   1       12.27       10.08      1.68 o 
  -3  10   1      286.82      282.13      5.95 o 
  -2  10   1      366.76      355.33     10.29 o 
  -1  10   1      694.91      637.17      9.64 o 
   0  10   1      119.03      101.66      4.17 o 
   1  10   1       80.42       76.01      4.42 o 
   2  10   1      114.92      115.86      6.78 o 
   3  10   1      226.56      237.29      6.77 o 
   4  10   1       29.93       26.07      2.71 o 
   5  10   1       71.29       68.39      4.17 o 
   6  10   1        5.56        3.40      2.06 o 
   7  10   1       56.31       70.63      8.25 o 
  -7  11   1       37.20       40.66      5.01 o 
  -6  11   1        2.86        1.00      1.34 o 
  -5  11   1       16.22       18.58      2.47 o 
  -4  11   1      111.27      104.88      5.60 o 
  -3  11   1       12.93        9.23      1.47 o 
  -2  11   1        7.18        5.89      1.46 o 
  -1  11   1       16.83       17.39      1.81 o 
   0  11   1       15.96       15.47      2.08 o 
   1  11   1       64.80       65.46      3.64 o 
   2  11   1       36.29       35.68      2.43 o 
   3  11   1       78.69       82.70      7.37 o 
   4  11   1      155.25      162.64      6.04 o 
   5  11   1       15.13       17.49      5.01 o 
   6  11   1        1.56        0.86      1.55 o 
  -5  12   1       51.23       65.26      9.43 o 
  -4  12   1       75.99       76.94      4.36 o 
  -3  12   1       35.02       31.41      2.52 o 
  -2  12   1       15.26       12.96      1.73 o 
  -1  12   1       45.60       47.82      2.95 o 
   0  12   1      192.64      172.92      6.03 o 
   1  12   1      108.38      102.49      3.83 o 
   2  12   1       20.85       21.33      2.81 o 
   3  12   1       46.71       48.40      4.86 o 
   4  12   1      197.90      212.52      7.18 o 
   5  12   1       19.21       19.35      2.81 o 
  -4  13   1        2.59        1.77      2.36 o 
  -3  13   1       26.59       25.03      3.12 o 
  -2  13   1       40.06       38.40      2.94 o 
  -1  13   1       21.34       20.53      3.17 o 
   0  13   1       24.94       23.57      2.38 o 
   1  13   1       26.53       23.66      2.31 o 
   2  13   1       22.24       22.69      2.92 o 
   3  13   1       21.81       27.69      3.22 o 
  -1  14   1       16.77       19.77      2.81 o 
   0  14   1        6.30        3.71      2.06 o 
 -11   0   2        4.19        1.47      2.06 o 
 -10   0   2      163.98      197.09      8.84 o 
  -9   0   2      216.65      222.44      6.14 o 
  -8   0   2       28.58       31.17      2.39 o 
  -7   0   2        2.36        6.32      1.13 o 
  -6   0   2     1171.76     1140.91     15.91 o 
  -5   0   2       20.41       29.91      1.67 o 
  -4   0   2        0.20       -0.44      0.44 o 
  -3   0   2       58.79       69.53      2.36 o 
  -2   0   2    33036.82    28963.88    499.94 o 
  -1   0   2       29.11       47.43      1.02 o 
   0   0   2     1314.00      996.27     11.94 o 
   1   0   2      739.30      770.69     14.14 o 
   2   0   2      600.79      612.12      8.43 o 
   3   0   2     2747.23     2771.16     53.77 o 
   4   0   2     1594.96     1583.73     32.55 o 
   5   0   2       64.30       61.30      2.39 o 
   6   0   2      453.79      419.46      7.67 o 
   7   0   2      348.57      331.73     10.61 o 
   8   0   2       20.78       21.51      3.54 o 
   9   0   2        2.96        4.71      2.06 o 
  10   0   2       12.58       10.31      2.95 o 
 -11   1   2       19.61       19.15      2.71 o 
 -10   1   2        2.05        2.36      1.91 o 
  -9   1   2        8.98        3.54      1.02 o 
  -8   1   2       45.64       44.18      1.87 o 
  -7   1   2       75.41       82.10      2.24 o 
  -6   1   2      253.21      254.54      3.90 o 
  -5   1   2     1239.03     1192.11     11.32 o 
  -4   1   2      301.96      323.62      5.10 o 
  -3   1   2      339.33      358.21      4.51 o 
  -2   1   2     3486.87     3361.54     27.09 o 
  -1   1   2      593.25      550.05      5.01 o 
   0   1   2      124.85       91.87      1.47 o 
   1   1   2     1828.54     1874.00     21.96 o 
   2   1   2      348.48      345.00      3.87 o 
   3   1   2     1487.30     1477.91     17.09 o 
   4   1   2     1097.45     1163.81      9.63 o 
   5   1   2       60.97       73.73      3.66 o 
   6   1   2       25.09       26.09      1.64 o 
   7   1   2      212.47      211.67      5.83 o 
   8   1   2       41.41       31.23      2.71 o 
   9   1   2       60.65       68.00      5.16 o 
  10   1   2        1.14        1.85      1.55 o 
 -11   2   2       70.28       86.68      4.58 o 
 -10   2   2       54.02       52.07      6.04 o 
  -9   2   2      128.54      127.54      3.74 o 
  -8   2   2      417.86      417.53      7.31 o 
  -7   2   2       95.08       97.48      2.83 o 
  -6   2   2       46.72       48.38      1.65 o 
  -5   2   2      214.94      224.27      3.45 o 
  -4   2   2      971.42     1011.79     16.00 o 
  -3   2   2      719.32      712.03      6.93 o 
  -2   2   2      997.68      981.80     11.65 o 
  -1   2   2     5437.40     5207.74     48.36 o 
   0   2   2      567.72      584.73      5.51 o 
   1   2   2      202.91      240.55      4.17 o 
   2   2   2      186.51      191.75      3.69 o 
   3   2   2       51.49       56.31      1.46 o 
   4   2   2        8.53       15.37      1.54 o 
   5   2   2       16.41       14.37      0.95 o 
   6   2   2      294.41      284.23      6.56 o 
   7   2   2       30.64       25.30      3.09 o 
   8   2   2       61.10       57.50      3.54 o 
   9   2   2       23.61       20.98      2.50 o 
  10   2   2        9.61        9.61      2.18 o 
 -11   3   2       57.49       59.37      4.17 o 
 -10   3   2       16.17       20.49      4.55 o 
  -9   3   2       56.13       53.16      2.66 o 
  -8   3   2      175.71      173.37      4.31 o 
  -7   3   2      212.49      202.27      4.36 o 
  -6   3   2      137.28      149.22      2.98 o 
  -5   3   2      310.34      316.72      4.34 o 
  -4   3   2       98.22      108.98      2.81 o 
  -3   3   2      115.74      119.05      2.85 o 
  -2   3   2     4789.71     4795.59     43.16 o 
  -1   3   2      197.20      232.00      2.93 o 
   0   3   2     1033.90     1022.29     10.53 o 
   1   3   2      698.52      756.92      8.32 o 
   2   3   2     3568.03     3501.72     33.08 o 
   3   3   2       38.52       37.99      1.53 o 
   4   3   2       70.73       68.57      1.74 o 
   5   3   2      162.54      151.34      4.37 o 
   6   3   2      384.67      380.24     11.93 o 
   7   3   2      566.06      534.00     10.42 o 
   8   3   2       44.87       35.75      5.74 o 
   9   3   2       31.94       32.28      3.12 o 
 -10   4   2       36.25       35.31      2.55 o 
  -9   4   2       96.49       93.63      3.40 o 
  -8   4   2       72.13       81.47      3.00 o 
  -7   4   2       68.25       78.13      2.77 o 
  -6   4   2      487.53      493.36      7.30 o 
  -5   4   2      524.04      523.10      6.33 o 
  -4   4   2      380.58      354.79      5.91 o 
  -3   4   2      426.65      429.58      5.03 o 
  -2   4   2       36.44       40.58      1.62 o 
  -1   4   2      191.10      204.00      3.32 o 
   0   4   2       11.99        7.48      0.92 o 
   1   4   2      176.84      194.19      3.34 o 
   2   4   2      328.75      347.75      4.19 o 
   3   4   2      269.92      285.20      5.70 o 
   4   4   2       23.07       21.38      1.21 o 
   5   4   2      132.92      127.05      4.06 o 
   6   4   2      111.67      109.89      5.60 o 
   7   4   2       18.12       16.50      2.08 o 
   8   4   2       89.46       83.03      4.06 o 
   9   4   2       21.35       22.29      2.71 o 
 -10   5   2       81.81       92.70      3.74 o 
  -9   5   2      136.76      143.63      4.36 o 
  -8   5   2      119.88      109.96      3.63 o 
  -7   5   2      558.72      546.47      8.38 o 
  -6   5   2       75.38       81.58      3.95 o 
  -5   5   2      158.76      178.07      3.27 o 
  -4   5   2       61.93       66.99      1.87 o 
  -3   5   2      625.71      628.73      6.94 o 
  -2   5   2      684.12      652.53      7.98 o 
  -1   5   2      119.78      132.29      2.76 o 
   0   5   2      620.43      594.51      8.95 o 
   1   5   2       18.05       16.00      1.34 o 
   2   5   2      545.31      527.01      8.09 o 
   3   5   2       97.65       93.56      2.61 o 
   4   5   2      719.18      715.01     11.46 o 
   5   5   2      140.90      136.40      4.37 o 
   6   5   2        3.72        6.98      1.34 o 
   7   5   2        6.94        5.28      1.34 o 
   8   5   2      169.57      166.18      8.99 o 
   9   5   2       86.17       89.03      4.58 o 
 -10   6   2        4.17        5.60      1.87 o 
  -9   6   2        4.59        4.71      1.55 o 
  -8   6   2      216.99      224.98      4.60 o 
  -7   6   2      194.63      179.10      4.52 o 
  -6   6   2      183.91      175.72      4.23 o 
  -5   6   2      188.81      202.69      3.70 o 
  -4   6   2      101.04       98.98      2.71 o 
  -3   6   2      387.79      393.03      6.46 o 
  -2   6   2      356.55      341.29      5.31 o 
  -1   6   2      526.87      560.66      7.47 o 
   0   6   2      168.82      196.17      4.48 o 
   1   6   2       43.16       46.87      2.18 o 
   2   6   2       64.96       66.04      2.71 o 
   3   6   2       22.37       23.65      1.97 o 
   4   6   2       28.14       30.15      2.31 o 
   5   6   2      347.21      368.16      8.54 o 
   6   6   2       39.73       42.88      3.09 o 
   7   6   2      112.64      111.91      7.22 o 
   8   6   2       63.51       62.86      3.98 o 
   9   6   2      142.32      149.55      6.04 o 
  -9   7   2       38.71       36.23      3.33 o 
  -8   7   2       82.55       80.66      6.48 o 
  -7   7   2        3.68        2.95      1.25 o 
  -6   7   2      105.76      103.88      4.06 o 
  -5   7   2      162.65      162.07      3.90 o 
  -4   7   2       18.65       16.84      1.47 o 
  -3   7   2       52.19       45.14      1.98 o 
  -2   7   2       13.77       12.62      1.26 o 
  -1   7   2      120.54      122.28      3.05 o 
   0   7   2      739.69      759.95     11.66 o 
   1   7   2      506.38      531.81      9.27 o 
   2   7   2       37.24       35.94      2.29 o 
   3   7   2        5.02        4.50      1.13 o 
   4   7   2      602.90      588.13     10.73 o 
   5   7   2      226.04      201.01      5.83 o 
   6   7   2       53.42       51.09      3.24 o 
   7   7   2      146.48      154.47      5.52 o 
   8   7   2      155.85      160.38      9.87 o 
  -9   8   2       22.15       27.19      3.12 o 
  -8   8   2      110.51      122.21      6.92 o 
  -7   8   2       79.46       73.35      4.27 o 
  -6   8   2      211.40      197.54      5.91 o 
  -5   8   2        6.92        7.22      1.19 o 
  -4   8   2      274.41      248.38      5.10 o 
  -3   8   2      120.15      109.02      3.22 o 
  -2   8   2       59.01       59.49      2.70 o 
  -1   8   2       31.16       28.72      1.81 o 
   0   8   2      189.53      197.18      5.20 o 
   1   8   2      641.27      589.05     10.41 o 
   2   8   2      280.33      269.55      5.08 o 
   3   8   2      477.17      464.72      9.27 o 
   4   8   2      290.65      295.59      7.29 o 
   5   8   2       55.68       50.38      3.33 o 
   6   8   2       39.84       39.86      3.54 o 
   7   8   2       97.77      105.50      4.79 o 
   8   8   2       77.55       68.46      4.48 o 
  -8   9   2       32.97       36.55      3.43 o 
  -7   9   2       32.42       34.35      3.10 o 
  -6   9   2       35.49       50.29      7.81 o 
  -5   9   2        8.16       12.17      1.47 o 
  -4   9   2      184.98      187.90      4.63 o 
  -3   9   2       63.43       56.04      3.04 o 
  -2   9   2      161.28      143.30      3.85 o 
  -1   9   2      438.16      433.52      7.25 o 
   0   9   2       18.86       16.35      1.87 o 
   1   9   2      366.88      358.26      7.91 o 
   2   9   2      914.04      888.84     19.59 o 
   3   9   2      715.76      707.60     12.81 o 
   4   9   2       41.62       45.98      3.33 o 
   5   9   2       32.38       24.30      2.60 o 
   6   9   2       25.55       25.47      2.81 o 
   7   9   2       84.87       94.57      4.79 o 
  -8  10   2       11.66       13.85      3.54 o 
  -7  10   2       40.15       37.47      3.39 o 
  -6  10   2        3.63        4.22      3.98 o 
  -5  10   2       18.14       22.55      2.03 o 
  -4  10   2       44.92       36.69      2.43 o 
  -3  10   2       16.94       15.71      1.68 o 
  -2  10   2       31.65       31.95      2.25 o 
  -1  10   2       86.64       82.70      3.08 o 
   0  10   2      110.89      115.46      6.92 o 
   1  10   2        9.89        8.05      1.67 o 
   2  10   2      119.03      116.37      4.58 o 
   3  10   2       13.58       14.14      2.08 o 
   4  10   2       36.63       34.73      3.22 o 
   5  10   2       82.66       89.49     11.34 o 
   6  10   2      137.68      134.34     13.11 o 
  -7  11   2       16.04       14.14      3.54 o 
  -6  11   2       20.34       28.67      3.10 o 
  -5  11   2        0.06       -0.44      1.25 o 
  -4  11   2       72.56       71.90      3.27 o 
  -3  11   2        5.93        4.22      1.19 o 
  -2  11   2       18.88       13.96      1.85 o 
  -1  11   2       58.06       50.49      5.30 o 
   0  11   2        8.40        7.25      1.34 o 
   1  11   2      165.20      163.92      5.62 o 
   2  11   2      462.83      473.73     10.41 o 
   3  11   2      221.60      218.99      6.87 o 
   4  11   2       86.99       88.48      4.48 o 
   5  11   2        5.20        3.06      1.63 o 
   6  11   2        0.26        0.00      2.06 o 
  -5  12   2        6.07        4.42      1.87 o 
  -4  12   2        8.71        7.36      1.60 o 
  -3  12   2       86.70       81.85      3.61 o 
  -2  12   2      173.59      173.21      4.98 o 
  -1  12   2        8.76        8.45      2.34 o 
   0  12   2      124.56      119.91      4.14 o 
   1  12   2       33.21       37.00      3.33 o 
   2  12   2       30.97       33.44      3.22 o 
   3  12   2      113.52      106.65      5.00 o 
   4  12   2       10.58       11.38      2.39 o 
  -4  13   2       48.89       56.27      5.60 o 
  -3  13   2       20.41       17.81      2.15 o 
  -2  13   2        0.19        0.05      1.12 o 
  -1  13   2       24.68       28.32      2.54 o 
   0  13   2        8.66        6.87      1.53 o 
   1  13   2        0.73       -0.04      1.17 o 
   2  13   2       13.95        9.88      2.18 o 
   3  13   2      109.31      111.66      7.66 o 
 -11   0   3       82.85       84.26      5.89 o 
 -10   0   3        1.94        2.21      1.25 o 
  -9   0   3      335.73      323.46     18.71 o 
  -8   0   3      270.99      270.34      6.54 o 
  -7   0   3       94.32      103.24      8.25 o 
  -6   0   3       92.04      100.24      3.31 o 
  -5   0   3       20.50       17.45      1.34 o 
  -4   0   3      116.04      106.11      3.98 o 
  -3   0   3     1550.98     1543.67     18.75 o 
  -2   0   3      147.54      155.73      2.67 o 
  -1   0   3       69.12       68.56      1.47 o 
   0   0   3       44.14       32.72      0.84 o 
   1   0   3      150.67      182.95      5.30 o 
   2   0   3      585.33      649.92      9.16 o 
   3   0   3       59.17       62.46      2.95 o 
   4   0   3       22.16       23.99      1.55 o 
   5   0   3        1.24        1.03      0.62 o 
   6   0   3      243.19      234.51      7.66 o 
   7   0   3       41.73       39.48      4.12 o 
   8   0   3       96.98       82.19      5.60 o 
   9   0   3       54.41       48.61      5.30 o 
 -11   1   3        3.28        3.39      1.67 o 
 -10   1   3       10.72        8.97      1.47 o 
  -9   1   3      108.78      101.42      3.91 o 
  -8   1   3      164.29      165.36      3.49 o 
  -7   1   3       67.75       72.58      2.12 o 
  -6   1   3      131.58      119.39      2.83 o 
  -5   1   3      218.58      216.03      3.25 o 
  -4   1   3      392.07      399.73      5.51 o 
  -3   1   3     1812.33     1743.09     14.88 o 
  -2   1   3     2778.83     2681.12     29.77 o 
  -1   1   3     3616.33     3983.48     32.44 o 
   0   1   3     1820.65     1719.32     12.83 o 
   1   1   3     1802.77     1859.00     18.59 o 
   2   1   3      738.92      822.29      7.88 o 
   3   1   3       44.96       40.08      1.25 o 
   4   1   3       60.55       64.73      2.34 o 
   5   1   3       30.61       32.79      1.42 o 
   6   1   3      691.85      653.18      9.07 o 
   7   1   3       11.26       13.74      1.87 o 
   8   1   3       31.82       34.30      3.02 o 
   9   1   3       27.53       23.55      2.81 o 
 -11   2   3       12.10       15.50      2.50 o 
 -10   2   3       52.64       59.89      4.47 o 
  -9   2   3       57.24       55.76      2.24 o 
  -8   2   3      158.16      160.55      3.48 o 
  -7   2   3       81.70       74.43      2.24 o 
  -6   2   3      171.25      154.86      2.96 o 
  -5   2   3      295.34      312.80      4.19 o 
  -4   2   3      118.67      110.95      2.10 o 
  -3   2   3      832.40      746.68     12.29 o 
  -2   2   3      361.07      352.73      3.76 o 
  -1   2   3     2109.95     2032.22     17.12 o 
   0   2   3     2990.64     3119.57     25.59 o 
   1   2   3     1258.21     1337.47     13.76 o 
   2   2   3      233.83      254.50      3.38 o 
   3   2   3      574.71      618.22      6.59 o 
   4   2   3      293.83      311.94      4.26 o 
   5   2   3      372.55      361.73      4.95 o 
   6   2   3      891.86      852.15     11.11 o 
   7   2   3        7.74        9.44      1.67 o 
   8   2   3       50.69       48.07      3.54 o 
   9   2   3       48.47       47.92      4.71 o 
 -11   3   3        6.77        6.33      1.87 o 
 -10   3   3       21.26       24.21      2.15 o 
  -9   3   3       87.66       86.93      3.89 o 
  -8   3   3       28.57       34.25      1.84 o 
  -7   3   3      149.20      150.43      3.19 o 
  -6   3   3        5.41        2.86      0.68 o 
  -5   3   3      286.73      283.89      4.06 o 
  -4   3   3      739.91      755.10      7.77 o 
  -3   3   3       52.40       51.23      2.02 o 
  -2   3   3       81.00       63.52      1.24 o 
  -1   3   3     2121.18     2233.86     16.83 o 
   0   3   3     3382.15     3415.16     25.08 o 
   1   3   3       62.54       56.86      3.68 o 
   2   3   3       92.70      116.43      2.54 o 
   3   3   3     1838.02     1939.56     17.15 o 
   4   3   3      198.63      195.24      3.22 o 
   5   3   3      226.60      213.86      4.36 o 
   6   3   3      173.01      175.68      4.26 o 
   7   3   3      187.28      171.98      8.10 o 
   8   3   3      160.51      152.71      5.52 o 
   9   3   3       70.56       76.55      5.45 o 
 -10   4   3       59.76       53.35      3.40 o 
  -9   4   3       20.78       20.21      1.92 o 
  -8   4   3       35.84       39.63      2.00 o 
  -7   4   3       45.44       45.93      1.91 o 
  -6   4   3      193.36      192.64      3.55 o 
  -5   4   3       24.82       21.53      1.21 o 
  -4   4   3      333.54      315.40      5.07 o 
  -3   4   3      349.37      373.41      3.96 o 
  -2   4   3      960.18      954.41      9.62 o 
  -1   4   3      847.62      858.83      7.44 o 
   0   4   3      620.15      612.26     10.97 o 
   1   4   3      272.29      264.57      6.11 o 
   2   4   3      133.99      149.22      3.58 o 
   3   4   3      850.19      877.11     10.59 o 
   4   4   3       79.24       83.31      2.12 o 
   5   4   3       20.52       17.46      1.51 o 
   6   4   3      202.32      181.94      5.42 o 
   7   4   3      262.25      273.63      7.18 o 
   8   4   3      128.37      124.01      5.10 o 
   9   4   3       15.62       13.55      2.39 o 
 -10   5   3       12.38       12.77      3.54 o 
  -9   5   3       37.67       39.03      2.55 o 
  -8   5   3      136.77      144.27      3.87 o 
  -7   5   3      163.16      171.19      3.26 o 
  -6   5   3       91.91       82.13      2.38 o 
  -5   5   3      125.37      114.66      2.60 o 
  -4   5   3      597.82      594.07     10.16 o 
  -3   5   3      411.55      412.62      5.16 o 
  -2   5   3      699.53      761.03      7.89 o 
  -1   5   3      487.99      529.09      6.25 o 
   0   5   3       53.90       47.50      1.70 o 
   1   5   3      300.85      336.93      7.06 o 
   2   5   3      144.24      161.93      3.45 o 
   3   5   3      167.56      167.13      3.73 o 
   4   5   3       35.34       35.17      2.39 o 
   5   5   3        8.07        6.20      1.25 o 
   6   5   3       94.75       86.35      5.01 o 
   7   5   3       45.35       40.53      3.12 o 
   8   5   3       33.96       37.90      3.33 o 
   9   5   3       43.21       47.83      3.85 o 
 -10   6   3       43.15       43.96      3.85 o 
  -9   6   3       12.44       13.53      2.18 o 
  -8   6   3       42.66       44.07      2.60 o 
  -7   6   3       38.84       38.11      1.98 o 
  -6   6   3      193.35      193.49      3.85 o 
  -5   6   3       88.37       88.52      2.44 o 
  -4   6   3      175.64      177.00      3.88 o 
  -3   6   3        8.33       11.77      1.19 o 
  -2   6   3      773.59      793.09      9.72 o 
  -1   6   3       41.52       50.03      1.86 o 
   0   6   3      168.43      156.44      5.00 o 
   1   6   3        3.86        6.02      1.04 o 
   2   6   3      158.34      158.00      4.27 o 
   3   6   3      249.57      253.37      5.93 o 
   4   6   3      101.39      114.02      4.12 o 
   5   6   3       53.47       45.12      2.92 o 
   6   6   3       25.62       29.17      2.71 o 
   7   6   3        4.44        3.42      1.34 o 
   8   6   3       22.62       24.65      2.89 o 
  -9   7   3        1.51       -0.59      1.77 o 
  -8   7   3      161.65      147.50      5.20 o 
  -7   7   3       55.43       53.05      2.30 o 
  -6   7   3      285.04      262.87      4.74 o 
  -5   7   3      343.39      334.56      5.99 o 
  -4   7   3       35.49       37.96      2.79 o 
  -3   7   3      128.16      128.56      3.28 o 
  -2   7   3       93.74       97.43      2.90 o 
  -1   7   3      353.57      362.19      5.86 o 
   0   7   3       47.11       36.14      1.81 o 
   1   7   3       44.12       48.78      2.50 o 
   2   7   3       70.96       76.38      3.22 o 
   3   7   3       90.01       72.58      3.98 o 
   4   7   3       30.30       19.84      2.18 o 
   5   7   3      124.57      114.49      7.95 o 
   6   7   3       28.33       27.85      2.71 o 
   7   7   3       26.63       28.84      3.02 o 
   8   7   3        8.48        9.94      3.54 o 
  -9   8   3       21.96       21.51      4.12 o 
  -8   8   3       93.60       85.44      6.19 o 
  -7   8   3       57.89       56.33      6.78 o 
  -6   8   3       27.62       26.08      1.98 o 
  -5   8   3      357.18      346.06      8.56 o 
  -4   8   3      109.03      104.13      5.24 o 
  -3   8   3      217.88      214.54      4.57 o 
  -2   8   3      201.36      198.16      4.54 o 
  -1   8   3      270.17      271.87      5.25 o 
   0   8   3        1.63        2.17      0.82 o 
   1   8   3      344.25      345.75      7.38 o 
   2   8   3       25.64       25.34      2.29 o 
   3   8   3      519.29      527.42     10.20 o 
   4   8   3       58.24       66.97      3.43 o 
   5   8   3       64.61       67.85      3.64 o 
   6   8   3      158.45      158.36      6.92 o 
   7   8   3       39.90       38.73      3.43 o 
  -8   9   3       57.63       62.16      6.19 o 
  -7   9   3        6.01        5.01      2.36 o 
  -6   9   3      172.75      178.60      4.91 o 
  -5   9   3       50.00       60.06      3.60 o 
  -4   9   3      256.13      265.54     10.02 o 
  -3   9   3      306.05      278.95      6.95 o 
  -2   9   3        9.46       10.50      1.30 o 
  -1   9   3       81.48       74.15      2.76 o 
   0   9   3      347.15      330.03      6.23 o 
   1   9   3       46.36       44.81      2.92 o 
   2   9   3      320.71      314.63      7.60 o 
   3   9   3      225.68      208.58      8.84 o 
   4   9   3       97.86       91.67      5.30 o 
   5   9   3       36.47       38.17      3.33 o 
   6   9   3       63.92       58.66      4.06 o 
   7   9   3       30.82       42.82      3.85 o 
  -7  10   3       15.58       18.56      3.83 o 
  -6  10   3        3.82        1.74      2.21 o 
  -5  10   3      110.20      113.03      3.85 o 
  -4  10   3      110.89      108.31      3.61 o 
  -3  10   3      172.38      160.21      4.40 o 
  -2  10   3       60.17       57.63      4.69 o 
  -1  10   3        4.29        3.13      0.95 o 
   0  10   3      287.17      271.58      5.82 o 
   1  10   3      278.37      278.38      9.13 o 
   2  10   3      103.22      108.33      7.22 o 
   3  10   3       24.68       27.72      2.81 o 
   4  10   3       51.62       50.05      3.64 o 
   5  10   3       68.15       72.19      4.48 o 
   6  10   3      135.58      140.61      8.69 o 
  -6  11   3       15.16       11.78      3.24 o 
  -5  11   3       57.06       55.99      3.98 o 
  -4  11   3       25.42       20.69      2.04 o 
  -3  11   3       55.13       53.66      2.93 o 
  -2  11   3       98.68      103.58      3.73 o 
  -1  11   3      137.98      148.33      5.45 o 
   0  11   3       34.13       32.70      2.43 o 
   1  11   3       63.73       62.86      3.85 o 
   2  11   3       37.27       39.77      3.33 o 
   3  11   3      130.13      139.75      5.62 o 
   4  11   3       73.08       88.64      7.66 o 
   5  11   3        4.59        6.08      2.06 o 
  -5  12   3        4.54       -1.18      1.46 o 
  -4  12   3       17.62       18.25      2.60 o 
  -3  12   3        2.71        1.86      1.27 o 
  -2  12   3      215.78      203.18      9.14 o 
  -1  12   3       35.08       35.01      3.88 o 
   0  12   3       12.70       14.56      1.98 o 
   1  12   3       53.16       55.98      3.22 o 
   2  12   3      150.68      163.19      6.14 o 
   3  12   3       27.56       33.65      7.07 o 
   4  12   3       96.85      119.32      5.52 o 
  -4  13   3       16.57       14.14      3.54 o 
  -3  13   3       95.82       94.04      5.00 o 
  -2  13   3       21.53       27.09      3.40 o 
  -1  13   3      104.65      113.38      4.30 o 
   0  13   3       57.36       51.57      3.29 o 
   1  13   3       33.24       35.35      3.96 o 
   2  13   3        5.41        7.46      2.18 o 
 -10   0   4       57.26       65.05      3.73 o 
  -9   0   4      263.43      271.58      6.92 o 
  -8   0   4        8.02       10.64      2.21 o 
  -7   0   4       10.31       14.53      1.63 o 
  -6   0   4       64.64       72.75      2.80 o 
  -5   0   4      330.43      360.69      6.44 o 
  -4   0   4       24.64       35.68      1.47 o 
  -3   0   4      219.12      268.33      6.19 o 
  -2   0   4      344.71      362.91      5.07 o 
  -1   0   4      945.39      968.97     13.68 o 
   0   0   4     1785.32     1901.09     18.60 o 
   1   0   4      892.06      953.11     13.07 o 
   2   0   4        3.72        6.27      0.64 o 
   3   0   4      309.99      322.54      4.50 o 
   4   0   4      115.73      118.21      3.54 o 
   5   0   4     2388.51     2310.47     29.37 o 
   6   0   4        0.41       -0.41      1.03 o 
   7   0   4      315.76      333.20     11.49 o 
   8   0   4        0.65       -0.88      1.47 o 
   9   0   4       48.06       48.32      5.60 o 
 -11   1   4       71.84       78.95      6.19 o 
 -10   1   4       23.02       27.52      2.37 o 
  -9   1   4       19.41       19.95      1.57 o 
  -8   1   4       22.48       24.96      1.59 o 
  -7   1   4      242.67      242.58      4.05 o 
  -6   1   4      228.63      223.55      3.63 o 
  -5   1   4        2.39        4.89      0.89 o 
  -4   1   4      937.84      937.10     11.66 o 
  -3   1   4      446.36      423.67      4.36 o 
  -2   1   4      331.71      357.32      4.55 o 
  -1   1   4     1705.02     1757.70     15.82 o 
   0   1   4      180.12      173.01      2.02 o 
   1   1   4     2740.66     2722.94     22.88 o 
   2   1   4     1277.10     1300.63     11.95 o 
   3   1   4      233.92      221.12      4.89 o 
   4   1   4        9.20        8.20      0.84 o 
   5   1   4      145.91      136.55      3.23 o 
   6   1   4      364.46      361.89      6.34 o 
   7   1   4       20.04       22.55      2.39 o 
   8   1   4       99.92      104.55      4.68 o 
   9   1   4       23.81       30.07      3.39 o 
 -11   2   4       52.75       58.92      5.89 o 
 -10   2   4      251.03      263.96      6.06 o 
  -9   2   4       64.37       59.79      2.34 o 
  -8   2   4        3.47        3.34      1.49 o 
  -7   2   4      121.68      123.49      2.80 o 
  -6   2   4      402.24      412.10      5.39 o 
  -5   2   4       56.83       63.81      1.72 o 
  -4   2   4      655.92      610.07      6.48 o 
  -3   2   4      160.60      173.04      3.11 o 
  -2   2   4      459.33      546.54      6.51 o 
  -1   2   4      200.22      221.26      2.39 o 
   0   2   4      833.46      839.12      8.08 o 
   1   2   4       43.17       38.54      1.45 o 
   2   2   4      836.10      837.26      8.43 o 
   3   2   4      347.75      360.43      4.71 o 
   4   2   4       87.12       88.67      2.17 o 
   5   2   4       29.75       29.64      1.53 o 
   6   2   4      151.79      155.08      6.28 o 
   7   2   4       16.17       17.42      1.68 o 
   8   2   4       51.88       49.68      3.64 o 
   9   2   4       59.70       56.59      5.89 o 
 -11   3   4       38.50       36.87      3.43 o 
 -10   3   4       72.27       70.96      4.57 o 
  -9   3   4        3.02        2.32      1.19 o 
  -8   3   4       90.71       91.81      2.63 o 
  -7   3   4      338.56      339.46      5.13 o 
  -6   3   4      417.42      398.04      6.02 o 
  -5   3   4       19.38       20.43      2.41 o 
  -4   3   4     3952.75     3945.61     54.59 o 
  -3   3   4      456.89      470.04      7.06 o 
  -2   3   4      237.19      232.68      3.39 o 
  -1   3   4      733.93      760.37      7.33 o 
   0   3   4     1249.47     1188.79     10.93 o 
   1   3   4      168.45      167.42      2.66 o 
   2   3   4      174.69      192.42      4.71 o 
   3   3   4      368.56      374.98      4.93 o 
   4   3   4       31.89       28.22      1.45 o 
   5   3   4      348.55      346.83      5.10 o 
   6   3   4       85.48       73.15      2.83 o 
   7   3   4        1.29        1.80      1.24 o 
   8   3   4       50.18       60.57      5.30 o 
   9   3   4       22.89       24.22      3.83 o 
 -10   4   4      105.62      102.96      4.68 o 
  -9   4   4      143.07      155.58      4.42 o 
  -8   4   4      128.75      127.58      3.79 o 
  -7   4   4       34.38       35.08      2.47 o 
  -6   4   4       34.89       36.45      1.61 o 
  -5   4   4      132.80      139.29      3.83 o 
  -4   4   4      124.82      126.30      2.05 o 
  -3   4   4       40.28       57.62      1.34 o 
  -2   4   4     1058.56     1091.37     10.24 o 
  -1   4   4       71.08       78.25      1.51 o 
   0   4   4      219.74      222.10      2.81 o 
   1   4   4      225.18      219.34      3.37 o 
   2   4   4      363.48      392.35      5.81 o 
   3   4   4       77.99       65.96      2.25 o 
   4   4   4       23.72       26.03      1.42 o 
   5   4   4      241.60      257.30      5.27 o 
   6   4   4      260.15      263.75      5.61 o 
   7   4   4       81.86       70.74      3.75 o 
   8   4   4      104.20      108.13      4.89 o 
 -10   5   4       24.78       21.33      2.20 o 
  -9   5   4       61.98       61.93      3.25 o 
  -8   5   4      141.73      149.63      4.30 o 
  -7   5   4      100.06      106.28      3.45 o 
  -6   5   4      205.28      206.87      3.83 o 
  -5   5   4      437.58      455.83      5.95 o 
  -4   5   4      208.05      215.17      3.53 o 
  -3   5   4      338.22      355.43      4.15 o 
  -2   5   4      487.26      532.60      6.06 o 
  -1   5   4      280.32      273.74      3.42 o 
   0   5   4        8.51        7.63      0.74 o 
   1   5   4      501.49      511.20      6.13 o 
   2   5   4      128.24      118.76      2.98 o 
   3   5   4      159.32      151.54      5.03 o 
   4   5   4       36.48       35.32      1.68 o 
   5   5   4       30.61       36.06      2.26 o 
   6   5   4       79.52       73.11      3.64 o 
   7   5   4      212.57      207.92      6.92 o 
   8   5   4      217.49      229.70      7.29 o 
 -10   6   4       15.69       16.66      2.50 o 
  -9   6   4       32.73       32.86      3.22 o 
  -8   6   4      129.92      132.91      4.19 o 
  -7   6   4      100.37       96.20      3.40 o 
  -6   6   4        2.27        2.18      0.77 o 
  -5   6   4      265.85      263.67      4.37 o 
  -4   6   4      255.44      249.84      4.07 o 
  -3   6   4       55.68       64.88      1.89 o 
  -2   6   4      155.22      151.35      3.23 o 
  -1   6   4      333.11      350.71      4.75 o 
   0   6   4        3.29        2.24      0.54 o 
   1   6   4      149.81      153.36      3.08 o 
   2   6   4       99.43       98.81      2.88 o 
   3   6   4      143.17      152.66      4.11 o 
   4   6   4       54.91       47.26      2.68 o 
   5   6   4       30.69       32.10      2.60 o 
   6   6   4      178.34      177.54      5.83 o 
   7   6   4      101.28      101.76      4.68 o 
   8   6   4       40.42       52.95      5.01 o 
  -9   7   4        5.25        3.35      1.63 o 
  -8   7   4       21.68       24.93      2.20 o 
  -7   7   4       12.45       10.87      1.58 o 
  -6   7   4        5.71        5.92      1.19 o 
  -5   7   4       78.15       78.07      2.42 o 
  -4   7   4       39.39       41.84      2.68 o 
  -3   7   4       23.33       19.70      1.42 o 
  -2   7   4      586.75      597.31      8.33 o 
  -1   7   4       63.03       64.73      2.29 o 
   0   7   4      300.44      295.29      5.31 o 
   1   7   4      428.82      429.41     12.96 o 
   2   7   4      655.11      662.91     11.24 o 
   3   7   4      326.04      322.75      7.28 o 
   4   7   4       14.54       12.48      1.76 o 
   5   7   4       93.42       89.43      4.55 o 
   6   7   4       36.47       40.81      3.33 o 
   7   7   4       41.83       47.12      3.64 o 
  -9   8   4       28.52       25.63      4.42 o 
  -8   8   4       22.39       30.34      4.71 o 
  -7   8   4        0.15        0.62      1.13 o 
  -6   8   4        8.83        7.13      2.21 o 
  -5   8   4      108.91       93.56      3.96 o 
  -4   8   4       55.13       56.77      2.37 o 
  -3   8   4       52.38       61.35      3.07 o 
  -2   8   4      130.12      123.03      3.37 o 
  -1   8   4      447.03      460.88      7.33 o 
   0   8   4      499.16      510.48     10.43 o 
   1   8   4       54.24       52.29      3.02 o 
   2   8   4      217.66      222.06      6.03 o 
   3   8   4      267.07      262.50     11.78 o 
   4   8   4      182.46      182.21      5.73 o 
   5   8   4      116.53      125.21      5.00 o 
   6   8   4       81.09       81.27      7.66 o 
   7   8   4       66.28       58.33      5.89 o 
  -8   9   4       62.11       63.34      6.19 o 
  -7   9   4       24.15       31.70      3.12 o 
  -6   9   4      194.69      179.81      8.25 o 
  -5   9   4       22.94       24.44      4.27 o 
  -4   9   4      349.47      348.60      8.43 o 
  -3   9   4      311.31      297.23      5.91 o 
  -2   9   4        3.87        2.53      0.90 o 
  -1   9   4       53.07       52.07      2.47 o 
   0   9   4      985.67      961.70     17.40 o 
   1   9   4      949.32      930.74     17.41 o 
   2   9   4       65.07       60.60      4.27 o 
   3   9   4       20.12       18.61      2.29 o 
   4   9   4      103.05       96.73      6.19 o 
   5   9   4      131.57      126.94     10.16 o 
   6   9   4        2.87        0.39      1.34 o 
  -7  10   4        1.72        0.88      2.06 o 
  -6  10   4       20.99       19.28      2.60 o 
  -5  10   4       41.23       41.82      3.43 o 
  -4  10   4       47.15       52.22      5.16 o 
  -3  10   4      225.58      219.57      7.95 o 
  -2  10   4       57.86       60.15      2.86 o 
  -1  10   4       21.95       16.11      1.73 o 
   0  10   4        2.93        1.87      1.02 o 
   1  10   4       18.54       22.86      2.19 o 
   2  10   4       67.19       67.63      3.73 o 
   3  10   4      104.18      111.59      4.78 o 
   4  10   4      265.83      264.87     11.34 o 
   5  10   4       64.34       68.65      4.37 o 
   6  10   4       54.33       51.56      5.89 o 
  -6  11   4       59.98       62.40      5.30 o 
  -5  11   4       64.54       66.74      4.37 o 
  -4  11   4       31.43       31.66      3.22 o 
  -3  11   4      153.57      150.08      5.73 o 
  -2  11   4        8.51        7.02      1.76 o 
  -1  11   4       90.09       99.59      3.64 o 
   0  11   4      107.23      109.52      3.88 o 
   1  11   4      317.36      328.46      6.96 o 
   2  11   4       88.88       78.96      3.45 o 
   3  11   4       33.88       36.64      3.43 o 
   4  11   4       14.01       18.13      2.60 o 
   5  11   4       48.87       48.61      5.89 o 
  -5  12   4       64.33       67.60      7.07 o 
  -4  12   4        4.53        2.15      2.80 o 
  -3  12   4        7.63        4.61      1.77 o 
  -2  12   4       76.43       69.79      4.48 o 
  -1  12   4       61.78       61.39      4.27 o 
   0  12   4      175.42      188.56      5.35 o 
   1  12   4        6.09        6.18      1.62 o 
   2  12   4       35.41       40.32      2.99 o 
   3  12   4      101.01      115.20      5.31 o 
  -3  13   4       10.58       10.31      3.24 o 
  -2  13   4       51.91       64.36      4.71 o 
  -1  13   4        0.74        0.08      1.55 o 
   0  13   4        5.09        4.03      1.84 o 
   1  13   4       76.51       77.78      7.37 o 
 -11   0   5      104.91      110.48      7.37 o 
 -10   0   5      122.05      125.21      7.66 o 
  -9   0   5       11.47       15.02      2.95 o 
  -8   0   5        0.04       -1.18      1.18 o 
  -7   0   5       16.51       17.35      1.84 o 
  -6   0   5      165.79      158.79      5.30 o 
  -5   0   5     1578.90     1558.95     20.13 o 
  -4   0   5      465.01      443.68      6.92 o 
  -3   0   5       20.50       13.44      2.50 o 
  -2   0   5      697.75      712.35     15.32 o 
  -1   0   5      222.13      236.79      3.36 o 
   0   0   5      191.65      204.13      5.27 o 
   1   0   5        0.32        0.26      0.38 o 
   2   0   5       39.21       39.69      1.69 o 
   3   0   5       43.80       39.25      3.09 o 
   4   0   5       69.60       72.79      2.92 o 
   5   0   5       12.38       12.78      1.55 o 
   6   0   5       69.80       62.57      3.10 o 
   7   0   5       48.28       49.79      5.01 o 
   8   0   5        3.09        5.30      2.36 o 
 -11   1   5       34.62       41.81      3.85 o 
 -10   1   5       28.73       29.16      6.92 o 
  -9   1   5        1.31        2.65      1.46 o 
  -8   1   5      121.52      113.66      5.08 o 
  -7   1   5       31.62       27.02      2.10 o 
  -6   1   5      141.89      135.08      2.70 o 
  -5   1   5        8.38       10.33      0.67 o 
  -4   1   5      601.03      606.29      5.61 o 
  -3   1   5      259.34      315.76      4.50 o 
  -2   1   5     1067.19     1079.70     10.08 o 
  -1   1   5       23.41       17.73      0.67 o 
   0   1   5      148.37      183.29      2.11 o 
   1   1   5      246.95      264.88      2.80 o 
   2   1   5      178.29      176.34      2.87 o 
   3   1   5       67.89       70.08      1.91 o 
   4   1   5      384.39      370.80      6.72 o 
   5   1   5       59.29       53.61      1.95 o 
   6   1   5       88.79       89.87      5.00 o 
   7   1   5        7.49        5.96      1.77 o 
   8   1   5      124.32      129.50      7.95 o 
 -11   2   5       33.86       31.52      4.71 o 
 -10   2   5      112.36      115.07     10.02 o 
  -9   2   5       16.36       15.36      2.95 o 
  -8   2   5       94.19       91.22      5.79 o 
  -7   2   5       44.04       41.87      2.17 o 
  -6   2   5       41.79       44.73      3.74 o 
  -5   2   5      245.32      224.19      5.35 o 
  -4   2   5        5.26        0.97      0.33 o 
  -3   2   5      166.10      190.14      3.42 o 
  -2   2   5      987.07     1038.51      9.92 o 
  -1   2   5      152.61      138.22      1.94 o 
   0   2   5      106.87      115.78      1.75 o 
   1   2   5       94.06       90.41      1.60 o 
   2   2   5      427.37      429.04      5.29 o 
   3   2   5      430.93      432.85      4.83 o 
   4   2   5     1077.89     1034.38     12.25 o 
   5   2   5        7.51        6.50      0.91 o 
   6   2   5        2.68        1.54      0.90 o 
   7   2   5       86.64       86.04      3.75 o 
   8   2   5       34.64       34.72      3.33 o 
 -11   3   5       22.47       29.46      4.71 o 
 -10   3   5       29.53       27.02      3.02 o 
  -9   3   5        3.15        1.69      1.30 o 
  -8   3   5      139.07      150.06      5.44 o 
  -7   3   5       44.28       40.68      3.20 o 
  -6   3   5      100.89       90.60      3.75 o 
  -5   3   5       50.73       48.92      1.99 o 
  -4   3   5      101.68      104.70      1.95 o 
  -3   3   5     1666.16     1660.93     13.18 o 
  -2   3   5       11.75       17.06      0.79 o 
  -1   3   5      172.09      174.28      2.24 o 
   0   3   5       79.83       78.30      1.59 o 
   1   3   5     1539.10     1581.20     12.66 o 
   2   3   5      341.58      364.62      4.93 o 
   3   3   5       47.70       49.91      1.47 o 
   4   3   5       18.45       21.14      1.57 o 
   5   3   5      407.33      361.87      5.48 o 
   6   3   5      119.10      121.91      3.73 o 
   7   3   5       60.98       70.01      3.64 o 
   8   3   5       27.80       30.68      5.16 o 
 -10   4   5       59.50       71.94      6.78 o 
  -9   4   5       86.28       88.44      2.93 o 
  -8   4   5      113.86      109.60      3.89 o 
  -7   4   5        3.12        3.04      0.95 o 
  -6   4   5      176.29      167.48      5.21 o 
  -5   4   5      527.40      487.68      9.48 o 
  -4   4   5       52.55       62.44      2.12 o 
  -3   4   5      494.74      511.12      5.77 o 
  -2   4   5       94.49       90.01      2.29 o 
  -1   4   5      908.01      912.98     12.12 o 
   0   4   5      548.68      558.44      5.49 o 
   1   4   5     1436.96     1414.59     13.24 o 
   2   4   5      135.60      132.15      4.21 o 
   3   4   5      118.37      109.56      4.55 o 
   4   4   5      199.05      183.87      3.88 o 
   5   4   5       46.95       53.08      2.55 o 
   6   4   5      161.28      158.45      4.42 o 
   7   4   5       34.48       36.37      2.54 o 
   8   4   5      191.18      220.49      7.18 o 
 -10   5   5       63.11       70.41      6.48 o 
  -9   5   5       70.93       74.15      4.08 o 
  -8   5   5       58.34       58.61      3.40 o 
  -7   5   5      300.89      300.23      6.11 o 
  -6   5   5      311.08      295.79      7.01 o 
  -5   5   5       44.07       41.22      2.15 o 
  -4   5   5       48.29       50.48      2.34 o 
  -3   5   5      360.87      365.86      6.93 o 
  -2   5   5        4.05        8.35      0.91 o 
  -1   5   5      115.83      114.91      2.06 o 
   0   5   5        4.81        6.10      0.77 o 
   1   5   5      312.05      313.72      4.54 o 
   2   5   5       98.97       95.14      2.82 o 
   3   5   5       18.18       20.99      1.64 o 
   4   5   5      149.46      130.95      3.11 o 
   5   5   5      131.59      120.18      3.73 o 
   6   5   5      139.57      129.23      4.08 o 
   7   5   5       89.59       89.06      4.57 o 
   8   5   5       29.15       40.79     10.90 o 
 -10   6   5        7.68       10.00      2.29 o 
  -9   6   5        0.73        1.51      1.17 o 
  -8   6   5       11.93       10.10      1.65 o 
  -7   6   5       26.57       27.78      2.20 o 
  -6   6   5       18.17       18.82      1.81 o 
  -5   6   5      187.81      177.47      4.30 o 
  -4   6   5       82.49       63.27      2.42 o 
  -3   6   5        6.85        8.73      1.45 o 
  -2   6   5      625.72      599.24      6.96 o 
  -1   6   5       40.93       41.19      1.58 o 
   0   6   5       35.80       32.67      1.47 o 
   1   6   5      339.44      331.39      4.93 o 
   2   6   5      153.84      141.08      3.12 o 
   3   6   5       13.10       11.67      1.78 o 
   4   6   5        7.63        9.87      1.12 o 
   5   6   5      151.02      133.68      4.08 o 
   6   6   5      124.17      123.90      5.00 o 
   7   6   5       11.20       12.80      2.26 o 
  -9   7   5       58.94       65.03      3.56 o 
  -8   7   5       52.40       45.97      3.75 o 
  -7   7   5      599.89      611.77     10.02 o 
  -6   7   5      244.51      242.39      5.49 o 
  -5   7   5       62.03       55.69      2.55 o 
  -4   7   5       34.78       33.56      2.15 o 
  -3   7   5      217.51      217.95      4.81 o 
  -2   7   5       24.98       25.61      1.75 o 
  -1   7   5      671.83      675.75      8.57 o 
   0   7   5      204.96      204.81      4.91 o 
   1   7   5      712.69      674.90      8.29 o 
   2   7   5       74.85       82.24      2.54 o 
   3   7   5       47.52       53.39      2.65 o 
   4   7   5       53.01       43.77      4.71 o 
   5   7   5      161.09      158.96      4.96 o 
   6   7   5       81.17       71.87      4.27 o 
   7   7   5       18.62       20.35      3.24 o 
  -9   8   5        6.59        4.78      1.97 o 
  -8   8   5      128.92      132.43      6.33 o 
  -7   8   5       40.58       34.14      2.55 o 
  -6   8   5      103.67      109.19      3.80 o 
  -5   8   5      151.20      162.26      7.38 o 
  -4   8   5       65.85       56.73      3.98 o 
  -3   8   5      134.62      143.09      4.99 o 
  -2   8   5       54.45       45.14      3.02 o 
  -1   8   5      650.16      605.79     11.43 o 
   0   8   5       90.56       89.66      2.98 o 
   1   8   5      387.49      407.27      7.04 o 
   2   8   5       10.01        9.37      1.58 o 
   3   8   5      228.41      234.43     17.38 o 
   4   8   5      105.75      108.95      4.57 o 
   5   8   5       69.35       81.78      6.19 o 
   6   8   5       25.25       21.96      2.81 o 
  -8   9   5       29.74       32.57      3.43 o 
  -7   9   5       73.92       79.74      4.48 o 
  -6   9   5        3.11        3.57      1.62 o 
  -5   9   5      125.81      113.48      4.86 o 
  -4   9   5        1.29        1.79      1.20 o 
  -3   9   5       21.59       20.75      3.68 o 
  -2   9   5      164.88      151.71     10.61 o 
  -1   9   5        1.45        1.77      1.77 o 
   0   9   5      399.49      401.08      9.16 o 
   1   9   5      229.11      228.62      5.23 o 
   2   9   5       67.16       64.00      2.98 o 
   3   9   5        8.92        9.69      1.87 o 
   4   9   5       41.65       46.10      3.52 o 
   5   9   5       18.44       19.22      2.71 o 
   6   9   5       75.69       84.26      6.78 o 
  -7  10   5        0.96        2.50      1.67 o 
  -6  10   5       10.90       15.41      2.50 o 
  -5  10   5       16.37       14.17      2.39 o 
  -4  10   5       21.05       16.31      3.68 o 
  -3  10   5       58.22       54.92      3.75 o 
  -2  10   5       87.82       88.96      4.36 o 
  -1  10   5       33.69       35.74      4.27 o 
   0  10   5       18.03       21.39      2.68 o 
   1  10   5       10.90       11.08      2.06 o 
   2  10   5      168.58      169.47      5.71 o 
   3  10   5       59.18       65.79      6.97 o 
   4  10   5      137.71      137.90      5.62 o 
   5  10   5       29.47       25.93      4.42 o 
  -6  11   5        2.14        1.53      1.76 o 
  -5  11   5        5.76        4.64      1.76 o 
  -4  11   5       36.77       30.21      3.22 o 
  -3  11   5       11.26        8.84      1.97 o 
  -2  11   5        3.69        2.58      3.83 o 
  -1  11   5       30.45       33.78      3.31 o 
   0  11   5       38.79       49.91      3.85 o 
   1  11   5       87.33       87.17      7.81 o 
   2  11   5      158.08      163.29      6.35 o 
   3  11   5        8.90        9.48      5.01 o 
   4  11   5       56.80       63.34      5.89 o 
  -5  12   5       40.45       59.22      6.48 o 
  -4  12   5        1.42        0.83      1.63 o 
  -3  12   5       15.15       15.18      2.60 o 
  -2  12   5       19.63       18.17      2.81 o 
  -1  12   5       45.52       46.67      4.06 o 
   0  12   5       96.27       94.67      4.89 o 
   1  12   5        1.93        2.36      2.50 o 
   2  12   5       71.99       71.59      4.89 o 
  -1  13   5        1.54       -1.18      2.06 o 
 -11   0   6       43.42       35.35      5.01 o 
 -10   0   6        6.79        7.07      2.65 o 
  -9   0   6       36.52       37.12      4.71 o 
  -8   0   6       31.88       32.70      4.12 o 
  -7   0   6        1.46       -1.18      1.18 o 
  -6   0   6      237.79      238.92      9.13 o 
  -5   0   6      106.24       94.57      5.30 o 
  -4   0   6        9.07        3.83      1.47 o 
  -3   0   6      551.75      632.81     15.02 o 
  -2   0   6      722.80      693.13     12.37 o 
  -1   0   6     1781.56     1783.49     18.07 o 
   0   0   6       13.87       12.20      0.82 o 
   1   0   6       92.84       92.88      4.57 o 
   2   0   6       29.57       34.76      3.24 o 
   3   0   6     1587.55     1607.85     21.52 o 
   4   0   6     1264.58     1219.67     17.69 o 
   5   0   6      480.21      474.23     13.11 o 
   6   0   6       99.75       97.22      4.06 o 
   7   0   6       45.91       44.49      5.01 o 
   8   0   6       79.18       93.39      6.78 o 
 -11   1   6       61.18       59.56      4.48 o 
 -10   1   6        5.36        7.95      1.97 o 
  -9   1   6       95.08      100.78      5.01 o 
  -8   1   6      209.34      195.58      6.25 o 
  -7   1   6      145.77      155.85      7.66 o 
  -6   1   6       86.99       92.51      3.96 o 
  -5   1   6      112.14      134.35      3.89 o 
  -4   1   6       98.26       98.10      3.54 o 
  -3   1   6      312.20      331.64      5.37 o 
  -2   1   6       86.89       88.51      1.96 o 
  -1   1   6      474.07      486.53      5.49 o 
   0   1   6      739.86      774.55      6.37 o 
   1   1   6       60.85       61.54      1.58 o 
   2   1   6      216.60      207.50      3.98 o 
   3   1   6       44.91       44.07      2.53 o 
   4   1   6      240.64      245.82      4.23 o 
   5   1   6        0.97        0.34      0.65 o 
   6   1   6      450.99      448.39     12.36 o 
   7   1   6       98.45      116.30      6.33 o 
   8   1   6       20.51       19.84      5.30 o 
 -10   2   6       66.08       75.24      8.40 o 
  -9   2   6       97.31      109.00      7.07 o 
  -8   2   6        3.42        3.09      1.46 o 
  -7   2   6       25.75       26.32      2.95 o 
  -6   2   6      116.87      108.12      4.17 o 
  -5   2   6       49.27       54.03      2.81 o 
  -4   2   6      159.69      149.95      2.77 o 
  -3   2   6      359.81      355.31      5.42 o 
  -2   2   6      164.91      168.99      2.79 o 
  -1   2   6      327.03      331.72      4.25 o 
   0   2   6      636.28      670.88      6.16 o 
   1   2   6       43.62       49.19      1.94 o 
   2   2   6       75.79       71.96      2.04 o 
   3   2   6      374.49      346.80      5.94 o 
   4   2   6      224.92      251.02      4.30 o 
   5   2   6      124.37      127.46      3.13 o 
   6   2   6       22.27       18.47      2.48 o 
   7   2   6       65.75       66.99      3.85 o 
   8   2   6       47.11       45.52      3.75 o 
 -10   3   6        5.60        9.84      3.83 o 
  -9   3   6       21.38       19.06      2.71 o 
  -8   3   6      294.16      304.48      8.12 o 
  -7   3   6      118.47      109.77      4.58 o 
  -6   3   6      431.03      424.97      9.17 o 
  -5   3   6      382.72      358.92     10.85 o 
  -4   3   6      164.13      153.80      2.85 o 
  -3   3   6      449.48      422.13      6.75 o 
  -2   3   6      491.25      487.89      6.25 o 
  -1   3   6       57.96       59.32      1.67 o 
   0   3   6      948.84      969.43     10.47 o 
   1   3   6      144.74      138.16      3.33 o 
   2   3   6       16.11       15.71      0.97 o 
   3   3   6       84.24       74.73      2.80 o 
   4   3   6       27.53       24.62      1.51 o 
   5   3   6      316.02      314.38      5.22 o 
   6   3   6        2.61        1.42      1.26 o 
   7   3   6       66.64       69.89      3.34 o 
   8   3   6        3.74        2.50      1.67 o 
 -10   4   6        2.91        1.47      1.55 o 
  -9   4   6       34.95       40.71      3.54 o 
  -8   4   6       40.30       39.81      3.33 o 
  -7   4   6       58.49       62.30      3.68 o 
  -6   4   6        2.83        4.92      1.34 o 
  -5   4   6       88.49       90.62      2.86 o 
  -4   4   6      257.32      230.62      5.10 o 
  -3   4   6      122.38      117.28      2.94 o 
  -2   4   6       15.43       18.30      1.19 o 
  -1   4   6       14.43       16.15      2.10 o 
   0   4   6      231.08      223.86      4.08 o 
   1   4   6      115.09      107.47      2.64 o 
   2   4   6       78.53       78.21      2.19 o 
   3   4   6       84.20       81.07      2.81 o 
   4   4   6      248.40      266.30      5.44 o 
   5   4   6       60.86       56.28      2.66 o 
   6   4   6       52.57       55.00      4.05 o 
   7   4   6        4.05        6.06      1.45 o 
 -10   5   6       35.32       37.32      3.64 o 
  -9   5   6       66.73       72.78      4.37 o 
  -8   5   6       56.46       46.93      3.54 o 
  -7   5   6       54.68       54.36      3.54 o 
  -6   5   6      307.91      297.58      9.13 o 
  -5   5   6       33.63       30.65      2.50 o 
  -4   5   6       97.59       88.42      3.64 o 
  -3   5   6        9.20        7.61      1.34 o 
  -2   5   6      174.14      178.50      3.95 o 
  -1   5   6        6.41        8.48      1.07 o 
   0   5   6      283.51      287.92      5.26 o 
   1   5   6       41.63       40.18      1.59 o 
   2   5   6        4.31        1.70      0.65 o 
   3   5   6       56.01       59.41      2.51 o 
   4   5   6       45.82       54.18      2.19 o 
   5   5   6       18.45       14.62      1.69 o 
   6   5   6       67.68       74.02      3.22 o 
   7   5   6      199.20      215.20     13.70 o 
  -9   6   6        6.82        2.10      2.06 o 
  -8   6   6        0.12       -0.44      1.25 o 
  -7   6   6       44.71       42.76      4.80 o 
  -6   6   6      117.33      126.45      5.01 o 
  -5   6   6       34.67       34.98      2.20 o 
  -4   6   6       88.43       95.28      3.86 o 
  -3   6   6      545.64      561.12     13.17 o 
  -2   6   6      118.45      113.53      2.74 o 
  -1   6   6      266.65      274.58      4.76 o 
   0   6   6       41.89       39.20      2.09 o 
   1   6   6      155.36      161.86      4.08 o 
   2   6   6      202.16      200.69      4.00 o 
   3   6   6       23.88       19.10      1.49 o 
   4   6   6       85.39       84.89      2.39 o 
   5   6   6      139.85      143.17      4.35 o 
   6   6   6       29.22       33.32      7.51 o 
   7   6   6       30.74       37.04      3.54 o 
  -9   7   6        6.32        2.81      2.06 o 
  -8   7   6       11.32       11.69      1.97 o 
  -7   7   6       48.59       41.41      2.71 o 
  -6   7   6       16.23       14.17      1.68 o 
  -5   7   6       19.03       15.79      1.68 o 
  -4   7   6       78.21       76.17      3.58 o 
  -3   7   6      185.87      173.41      5.79 o 
  -2   7   6      319.65      312.98      5.10 o 
  -1   7   6      174.54      171.29      4.29 o 
   0   7   6      217.13      203.28      4.74 o 
   1   7   6      127.23      127.36      3.79 o 
   2   7   6       24.46       21.85      1.87 o 
   3   7   6       51.01       47.87      2.27 o 
   4   7   6       82.79       74.63      2.71 o 
   5   7   6       23.58       25.70      2.25 o 
   6   7   6       26.76       26.14      2.92 o 
  -8   8   6       22.99       27.55      2.81 o 
  -7   8   6       18.79       16.54      1.97 o 
  -6   8   6       77.83       79.02      3.34 o 
  -5   8   6      272.85      281.86     10.46 o 
  -4   8   6       16.61       18.06      1.86 o 
  -3   8   6      129.85      136.84      4.87 o 
  -2   8   6      498.13      482.57     13.26 o 
  -1   8   6      198.58      214.56      5.10 o 
   0   8   6       39.21       35.96      2.37 o 
   1   8   6      168.34      168.73      4.64 o 
   2   8   6      126.24      126.41      4.02 o 
   3   8   6      235.23      232.81      6.87 o 
   4   8   6       33.65       28.92      2.32 o 
   5   8   6      147.46      159.45      5.93 o 
   6   8   6       60.87       71.29      6.19 o 
  -8   9   6       31.97       31.74      3.54 o 
  -7   9   6       39.66       39.27      3.83 o 
  -6   9   6      176.00      186.09      6.45 o 
  -5   9   6       46.43       45.85      3.52 o 
  -4   9   6       15.03       20.90      2.60 o 
  -3   9   6      131.31      131.89      6.92 o 
  -2   9   6      153.54      149.36      6.33 o 
  -1   9   6      193.48      179.60      6.12 o 
   0   9   6       56.40       54.09      3.64 o 
   1   9   6      184.66      193.10     11.78 o 
   2   9   6       69.07       72.58      3.85 o 
   3   9   6       58.96       60.84      3.96 o 
   4   9   6       13.84       11.67      2.18 o 
   5   9   6       36.82       36.53      5.01 o 
  -7  10   6       39.92       51.55      4.27 o 
  -6  10   6       29.77       34.92      3.54 o 
  -5  10   6       74.57       74.28      4.36 o 
  -4  10   6       73.81       75.27      5.45 o 
  -3  10   6       36.13       30.78      3.02 o 
  -2  10   6       22.19       26.37      2.92 o 
  -1  10   6       27.58       28.02      2.92 o 
   0  10   6      263.38      260.83      7.70 o 
   1  10   6       89.67       96.60      9.72 o 
   2  10   6      109.57      117.10      5.21 o 
   3  10   6       56.90       60.14      4.27 o 
   4  10   6       41.02       51.10      6.19 o 
  -6  11   6        5.60        3.09      1.87 o 
  -5  11   6        9.42       10.29      2.18 o 
  -4  11   6        0.56        1.91      1.46 o 
  -3  11   6      122.81      125.06      5.49 o 
  -2  11   6       30.37       27.67      5.89 o 
  -1  11   6      218.89      239.76      7.70 o 
   0  11   6       65.85       69.13      4.48 o 
   1  11   6       42.09       45.13      3.85 o 
   2  11   6       81.66       78.96      4.79 o 
   3  11   6        5.16        5.01      2.65 o 
  -4  12   6       22.16       26.05      3.43 o 
  -3  12   6       55.90       50.30      5.16 o 
  -2  12   6      263.16      280.46      8.74 o 
  -1  12   6      152.56      164.88      6.77 o 
   0  12   6        1.72        1.62      1.67 o 
   1  12   6       48.79       53.44      5.45 o 
 -10   0   7        3.92        1.47      2.36 o 
  -9   0   7       80.50       97.81      6.78 o 
  -8   0   7        0.91        0.00      1.77 o 
  -7   0   7       41.19       43.60      4.71 o 
  -6   0   7      218.44      209.76      8.84 o 
  -5   0   7      159.45      147.89      6.78 o 
  -4   0   7      503.45      531.29      9.67 o 
  -3   0   7      513.55      514.03      9.27 o 
  -2   0   7      119.48      121.43      6.48 o 
  -1   0   7       27.97       29.60      2.80 o 
   0   0   7      319.87      315.87      6.42 o 
   1   0   7        6.76        9.05      1.20 o 
   2   0   7      446.74      419.04      7.84 o 
   3   0   7      240.64      233.62      8.84 o 
   4   0   7       71.66       70.18      3.22 o 
   5   0   7       50.84       56.59      3.12 o 
   6   0   7       16.22       15.58      2.18 o 
   7   0   7        8.02       11.19      2.95 o 
 -10   1   7       68.78       67.61      4.58 o 
  -9   1   7       44.93       52.30      3.96 o 
  -8   1   7       12.30       14.46      2.29 o 
  -7   1   7      249.35      258.55     17.38 o 
  -6   1   7      376.85      378.78     11.34 o 
  -5   1   7       26.29       24.30      1.73 o 
  -4   1   7      318.78      320.61      7.18 o 
  -3   1   7      270.95      282.32      5.16 o 
  -2   1   7      178.71      166.55      4.42 o 
  -1   1   7      679.19      689.23      9.74 o 
   0   1   7      533.81      508.62      6.22 o 
   1   1   7      276.81      277.67      4.10 o 
   2   1   7      506.56      487.69      6.15 o 
   3   1   7       39.61       41.14      2.71 o 
   4   1   7      547.98      534.63      7.17 o 
   5   1   7       34.36       33.09      1.91 o 
   6   1   7      471.42      484.82      8.39 o 
   7   1   7       32.33       44.78     10.46 o 
 -10   2   7       22.00       32.24      3.43 o 
  -9   2   7       35.57       41.06      3.64 o 
  -8   2   7       52.99       55.18      4.12 o 
  -7   2   7       63.58       67.27      3.75 o 
  -6   2   7      135.42      128.86      4.79 o 
  -5   2   7      273.24      251.50      7.07 o 
  -4   2   7        4.55        8.57      2.36 o 
  -3   2   7       67.93       70.45      2.86 o 
  -2   2   7      162.17      160.45      5.72 o 
  -1   2   7       41.61       32.46      1.64 o 
   0   2   7      129.22      142.96      3.21 o 
   1   2   7      288.62      277.78      4.29 o 
   2   2   7      354.42      372.05     12.82 o 
   3   2   7       14.29       10.51      1.30 o 
   4   2   7      113.40      114.97      2.98 o 
   5   2   7      120.53      124.21      3.24 o 
   6   2   7        7.06        4.29      1.24 o 
   7   2   7        2.54        1.62      1.46 o 
 -10   3   7        8.76        7.41      2.21 o 
  -9   3   7        8.28        6.70      1.97 o 
  -8   3   7       10.00       10.32      1.97 o 
  -7   3   7        9.06       10.53      2.36 o 
  -6   3   7       11.85       12.02      3.68 o 
  -5   3   7      222.51      237.97      6.35 o 
  -4   3   7      117.07      112.19      4.42 o 
  -3   3   7      116.39      120.31      3.22 o 
  -2   3   7       20.15       21.20      1.47 o 
  -1   3   7       46.10       51.22      1.64 o 
   0   3   7       80.28       75.70      2.43 o 
   1   3   7       83.03       86.34      2.76 o 
   2   3   7       69.27       68.17      2.47 o 
   3   3   7       21.38       16.41      1.85 o 
   4   3   7       41.74       35.52      1.87 o 
   5   3   7        2.71        1.70      0.84 o 
   6   3   7       42.15       43.44      5.17 o 
   7   3   7       55.45       56.38      3.23 o 
 -10   4   7        5.81        4.62      1.97 o 
  -9   4   7       10.66        8.54      2.08 o 
  -8   4   7        6.30        7.93      2.95 o 
  -7   4   7      155.44      145.55      8.99 o 
  -6   4   7      133.66      124.96      6.19 o 
  -5   4   7       65.88       67.04      3.33 o 
  -4   4   7       45.42       48.87      2.24 o 
  -3   4   7      104.34      113.74      3.94 o 
  -2   4   7      267.17      256.41      4.12 o 
  -1   4   7      126.34      125.26      2.65 o 
   0   4   7      136.61      131.47      4.27 o 
   1   4   7      217.47      218.29      5.70 o 
   2   4   7      118.14      117.62      3.19 o 
   3   4   7      153.26      134.34      3.96 o 
   4   4   7        6.28        5.92      1.19 o 
   5   4   7       16.75       14.94      1.72 o 
   6   4   7       23.76       24.63      2.26 o 
   7   4   7        0.36       -0.55      1.17 o 
  -9   5   7       13.57       14.07      2.50 o 
  -8   5   7       16.12       14.68      2.36 o 
  -7   5   7      158.00      158.09      7.22 o 
  -6   5   7        1.59        2.21      1.25 o 
  -5   5   7       86.66       83.18      3.85 o 
  -4   5   7       24.59       27.40      2.47 o 
  -3   5   7      285.90      289.88      5.90 o 
  -2   5   7       92.80      101.28      2.59 o 
  -1   5   7      608.83      576.94     10.62 o 
   0   5   7       42.09       41.43      6.92 o 
   1   5   7      100.94       92.14      3.52 o 
   2   5   7        0.36        0.20      0.79 o 
   3   5   7        6.15        6.82      1.75 o 
   4   5   7      234.60      229.14      5.36 o 
   5   5   7       31.80       34.73      3.22 o 
   6   5   7       18.05       14.71      1.92 o 
  -9   6   7        2.86        0.88      1.67 o 
  -8   6   7       18.78       14.96      2.39 o 
  -7   6   7       77.12       73.54      3.96 o 
  -6   6   7        6.04        5.84      1.63 o 
  -5   6   7       23.23       25.37      2.60 o 
  -4   6   7      331.76      342.43      8.21 o 
  -3   6   7       29.33       31.07      3.54 o 
  -2   6   7       79.72       77.59      2.81 o 
  -1   6   7      271.85      274.75      6.43 o 
   0   6   7       86.08       92.50      3.11 o 
   1   6   7      125.70      116.67      3.56 o 
   2   6   7       15.91       20.77      1.83 o 
   3   6   7      142.91      120.86      3.27 o 
   4   6   7      265.74      269.62      7.86 o 
   5   6   7       54.94       55.25      3.94 o 
   6   6   7       13.34       17.69      2.60 o 
  -9   7   7      117.88      118.14      5.62 o 
  -8   7   7       43.94       43.91      3.75 o 
  -7   7   7      141.39      135.49      5.62 o 
  -6   7   7        8.86        4.03      1.55 o 
  -5   7   7       70.64       69.17      2.97 o 
  -4   7   7        8.45        7.65      1.28 o 
  -3   7   7      227.80      209.87      4.89 o 
  -2   7   7       80.73       82.93      3.23 o 
  -1   7   7      502.56      485.90      8.08 o 
   0   7   7       53.45       49.84      3.18 o 
   1   7   7        1.88        1.46      0.90 o 
   2   7   7      110.06      117.56      3.88 o 
   3   7   7      217.06      216.47      5.43 o 
   4   7   7       72.84       60.81      4.03 o 
   5   7   7        1.33        1.96      1.76 o 
  -8   8   7       18.89       20.14      2.81 o 
  -7   8   7       66.33       62.31      8.99 o 
  -6   8   7       29.94       31.99      3.10 o 
  -5   8   7       92.39      104.36      3.71 o 
  -4   8   7      225.41      225.18      5.41 o 
  -3   8   7       35.76       36.96      2.43 o 
  -2   8   7       17.96       18.65      1.87 o 
  -1   8   7       64.84       69.52      2.98 o 
   0   8   7       57.57       53.31      2.88 o 
   1   8   7       79.52       75.86      3.17 o 
   2   8   7       14.03       13.09      3.30 o 
   3   8   7       66.69       68.51      4.97 o 
   4   8   7       22.61       16.50      3.54 o 
   5   8   7       16.04       15.91      3.54 o 
  -7   9   7        6.74        5.01      1.97 o 
  -6   9   7        3.27        1.89      1.41 o 
  -5   9   7        2.03        3.20      1.41 o 
  -4   9   7       63.09       60.57      3.82 o 
  -3   9   7       56.40       59.02      3.94 o 
  -2   9   7        3.49        4.86      2.21 o 
  -1   9   7      105.45      109.65      4.78 o 
   0   9   7       63.50       58.64      3.85 o 
   1   9   7       52.69       54.61      3.85 o 
   2   9   7       15.62       11.00      2.08 o 
   3   9   7       24.02       24.94      2.92 o 
   4   9   7       40.61       40.24      5.60 o 
  -6  10   7       21.70       31.52      5.01 o 
  -5  10   7      175.25      187.81      6.84 o 
  -4  10   7      119.97      117.59     11.19 o 
  -3  10   7        3.41        5.34      1.84 o 
  -2  10   7       34.81       38.41      3.43 o 
  -1  10   7       20.44       19.60      2.60 o 
   0  10   7      161.22      176.55     13.11 o 
   1  10   7       42.28       45.77      3.75 o 
   2  10   7       33.70       34.03      3.43 o 
   3  10   7       66.83       77.36      4.68 o 
  -5  11   7       12.10       13.53      2.60 o 
  -4  11   7       61.51       73.31     11.49 o 
  -3  11   7       11.13       10.61      2.26 o 
  -2  11   7        0.68        0.94      1.55 o 
  -1  11   7       28.22       32.88      3.54 o 
   0  11   7       29.18       26.79      4.27 o 
   1  11   7       19.90       29.87      5.16 o 
   2  11   7       33.72       28.87      4.71 o 
 -10   0   8        1.59        2.65      2.36 o 
  -9   0   8       13.39       10.90      2.95 o 
  -8   0   8      149.54      143.77      8.25 o 
  -7   0   8      152.33      149.66      7.95 o 
  -6   0   8       89.50       98.69      6.19 o 
  -5   0   8      318.89      321.41     10.90 o 
  -4   0   8       11.21       14.86      1.84 o 
  -3   0   8      348.55      314.70      7.08 o 
  -2   0   8      481.31      474.15      9.05 o 
  -1   0   8       17.45       16.92      1.76 o 
   0   0   8       35.81       32.70      3.54 o 
   1   0   8      356.28      373.85     11.78 o 
   2   0   8     1932.67     1934.67     38.59 o 
   3   0   8       55.58       50.08      4.71 o 
   4   0   8      229.46      222.72      9.13 o 
   5   0   8       53.94       55.72      3.54 o 
   6   0   8       38.46       42.90      7.22 o 
 -10   1   8       69.49       69.61      4.79 o 
  -9   1   8       16.08       17.35      2.60 o 
  -8   1   8       20.04       23.55      2.81 o 
  -7   1   8        6.48        7.49      1.76 o 
  -6   1   8       26.42       27.97      2.68 o 
  -5   1   8       47.20       35.97      2.95 o 
  -4   1   8       21.60       23.27      1.75 o 
  -3   1   8       22.57       23.48      1.51 o 
  -2   1   8      321.96      319.08      5.09 o 
  -1   1   8      247.03      248.89      4.22 o 
   0   1   8      155.62      130.39      3.42 o 
   1   1   8       27.43       32.80      2.60 o 
   2   1   8       23.31       22.41      2.29 o 
   3   1   8        0.36       -0.16      0.92 o 
   4   1   8      305.51      304.90      6.21 o 
   5   1   8      121.58      122.22      3.90 o 
   6   1   8       51.83       61.87      3.96 o 
 -10   2   8       85.79      107.67      5.52 o 
  -9   2   8       43.37       40.14      3.75 o 
  -8   2   8        0.07       -0.11      1.13 o 
  -7   2   8       44.71       40.66      3.33 o 
  -6   2   8        8.14        9.75      2.36 o 
  -5   2   8      341.90      321.20      7.81 o 
  -4   2   8      128.57      122.70      3.50 o 
  -3   2   8       85.31       93.04      3.60 o 
  -2   2   8       43.92       48.18      3.72 o 
  -1   2   8       76.54       79.29      2.38 o 
   0   2   8       12.24       12.45      1.34 o 
   1   2   8      924.05      902.52     15.21 o 
   2   2   8       84.91       90.66      3.96 o 
   3   2   8      126.89      125.93     10.61 o 
   4   2   8       78.13       77.59      3.05 o 
   5   2   8       11.22       11.75      1.59 o 
   6   2   8       27.68       31.39      5.74 o 
 -10   3   8       51.47       49.49      6.19 o 
  -9   3   8       70.45       68.70      4.58 o 
  -8   3   8       29.79       28.70      3.02 o 
  -7   3   8       73.16       66.00      3.75 o 
  -6   3   8       23.00       16.34      2.18 o 
  -5   3   8       94.33       87.96      3.96 o 
  -4   3   8        5.97        5.70      2.80 o 
  -3   3   8      163.12      166.36      4.15 o 
  -2   3   8      216.69      216.91      6.72 o 
  -1   3   8      429.91      394.86      8.23 o 
   0   3   8      339.42      325.01      6.00 o 
   1   3   8      200.93      184.56      4.40 o 
   2   3   8       28.03       24.54      2.50 o 
   3   3   8      299.46      276.69      5.75 o 
   4   3   8       15.75       17.82      1.84 o 
   5   3   8       66.55       64.70      3.10 o 
   6   3   8       55.23       55.89      3.96 o 
  -9   4   8       11.43       12.67      2.39 o 
  -8   4   8      149.32      156.47      6.19 o 
  -7   4   8        8.59        9.16      1.97 o 
  -6   4   8       63.81       58.23      5.30 o 
  -5   4   8      177.32      173.93      5.61 o 
  -4   4   8      156.37      141.30      4.87 o 
  -3   4   8       34.78       31.75      1.97 o 
  -2   4   8       63.83       60.13      2.37 o 
  -1   4   8      343.04      309.70      7.29 o 
   0   4   8       92.64       82.84      3.64 o 
   1   4   8       16.94       14.73      1.53 o 
   2   4   8        1.92        5.71      1.77 o 
   3   4   8       43.45       46.44      2.58 o 
   4   4   8       12.56       16.03      3.01 o 
   5   4   8        7.59        7.90      2.65 o 
   6   4   8       24.16       28.36      3.12 o 
  -9   5   8       41.13       45.43      3.96 o 
  -8   5   8      206.29      203.40      7.18 o 
  -7   5   8       18.17       18.19      3.39 o 
  -6   5   8       86.23       84.57      4.27 o 
  -5   5   8        0.18        0.15      1.04 o 
  -4   5   8       30.48       24.68      4.71 o 
  -3   5   8      169.47      171.65      4.29 o 
  -2   5   8      803.76      804.57     13.95 o 
  -1   5   8      143.01      141.80      4.89 o 
   0   5   8       16.24       15.33      1.87 o 
   1   5   8        9.32       11.78      1.76 o 
   2   5   8      125.09      121.15      3.73 o 
   3   5   8      181.73      166.59      7.60 o 
   4   5   8       16.33       14.18      1.81 o 
   5   5   8       73.55       67.63      4.15 o 
   6   5   8       66.22       71.88      4.68 o 
  -9   6   8        5.62        2.21      1.87 o 
  -8   6   8      261.71      258.92      8.23 o 
  -7   6   8       41.95       48.42      7.51 o 
  -6   6   8       93.23      109.40      4.89 o 
  -5   6   8       72.68       69.84      3.94 o 
  -4   6   8      154.56      171.55      5.61 o 
  -3   6   8      245.43      256.47      5.52 o 
  -2   6   8       16.27       20.62      2.39 o 
  -1   6   8      362.90      357.32      8.43 o 
   0   6   8      162.23      168.26      5.62 o 
   1   6   8       26.77       27.87      2.09 o 
   2   6   8       12.24       15.34      1.75 o 
   3   6   8       83.54       78.58      3.27 o 
   4   6   8       11.54       12.25      2.05 o 
   5   6   8        4.78       11.24      2.18 o 
  -8   7   8       31.91       28.41      3.43 o 
  -7   7   8       60.37       66.92      8.99 o 
  -6   7   8        7.07        5.37      3.24 o 
  -5   7   8       68.31       62.01      4.12 o 
  -4   7   8       35.40       33.43      3.39 o 
  -3   7   8       36.06       31.95      2.24 o 
  -2   7   8       18.36       18.42      2.29 o 
  -1   7   8       39.39       38.00      2.37 o 
   0   7   8      174.44      171.77      4.67 o 
   1   7   8      100.81       98.18      4.81 o 
   2   7   8       88.48       97.05      3.61 o 
   3   7   8       20.21       20.31      2.22 o 
   4   7   8       34.80       32.43      4.42 o 
   5   7   8        7.90        6.78      2.29 o 
  -7   8   8       92.63       84.59      4.89 o 
  -6   8   8       12.06       11.03      2.26 o 
  -5   8   8        5.04        3.85      1.55 o 
  -4   8   8       58.93       58.90      3.82 o 
  -3   8   8       69.55       60.39      5.89 o 
  -2   8   8       43.95       47.13      3.52 o 
  -1   8   8       54.64       54.22      2.93 o 
   0   8   8       70.25       67.75      3.82 o 
   1   8   8       56.91       50.04      2.93 o 
   2   8   8        2.12        1.80      1.17 o 
   3   8   8       34.91       40.21      3.09 o 
   4   8   8       59.24       76.95      5.60 o 
  -6   9   8        5.05        5.01      1.87 o 
  -5   9   8       42.31       46.88      3.85 o 
  -4   9   8       41.28       38.89      5.30 o 
  -3   9   8       59.81       63.93      6.48 o 
  -2   9   8       45.62       52.49      3.02 o 
  -1   9   8      160.22      179.55      5.20 o 
   0   9   8       30.25       30.28      2.54 o 
   1   9   8       76.34       88.32      3.79 o 
   2   9   8       61.04       64.75      3.54 o 
   3   9   8        9.07        8.85      4.27 o 
  -5  10   8       31.75       31.23      5.30 o 
  -4  10   8       12.74       11.49      3.83 o 
  -3  10   8       87.21       97.51      7.66 o 
  -2  10   8       77.18       84.76      6.78 o 
  -1  10   8        7.49        7.66      1.97 o 
   0  10   8       49.87       55.29      4.15 o 
   1  10   8       46.75       54.39      4.15 o 
   2  10   8        2.24        3.70      1.84 o 
  -3  11   8       10.04       13.53      2.60 o 
  -2  11   8       16.03       18.98      2.89 o 
  -1  11   8        1.27        1.87      1.76 o 
  -9   0   9       36.55       35.94      5.30 o 
  -8   0   9        3.40        4.71      2.36 o 
  -7   0   9        4.07        1.77      2.06 o 
  -6   0   9       89.01       95.75      6.19 o 
  -5   0   9      103.52       97.43      4.06 o 
  -4   0   9       45.92       41.49      3.68 o 
  -3   0   9       71.85       71.32      3.33 o 
  -2   0   9      238.33      245.27      6.33 o 
  -1   0   9       34.44       38.43      2.68 o 
   0   0   9      487.90      477.55     14.14 o 
   1   0   9      434.77      416.28     13.26 o 
   2   0   9        0.16       -1.18      1.18 o 
   3   0   9       94.57       91.92      6.19 o 
   4   0   9       25.46       25.93      4.12 o 
   5   0   9        7.95        3.24      2.36 o 
   6   0   9       38.65       43.31      5.30 o 
  -9   1   9       18.99       24.27      4.86 o 
  -8   1   9      114.50      106.65      5.21 o 
  -7   1   9       48.68       50.61      5.01 o 
  -6   1   9       82.47       78.24      4.06 o 
  -5   1   9      161.17      152.28      4.23 o 
  -4   1   9       82.56       83.13      2.57 o 
  -3   1   9      512.66      508.60      7.11 o 
  -2   1   9       23.58       22.77      1.91 o 
  -1   1   9      159.61      153.79      5.07 o 
   0   1   9      193.06      206.12      8.10 o 
   1   1   9       24.35       27.96      4.12 o 
   2   1   9      241.68      241.48      7.08 o 
   3   1   9       48.95       49.30      4.12 o 
   4   1   9      335.52      360.25      9.43 o 
   5   1   9       13.95       14.79      2.39 o 
  -9   2   9       50.41       48.08      6.33 o 
  -8   2   9       88.64       77.49      4.37 o 
  -7   2   9      215.04      208.40      6.98 o 
  -6   2   9       51.76       51.11      3.54 o 
  -5   2   9       44.23       40.97      4.27 o 
  -4   2   9      194.26      184.01      4.59 o 
  -3   2   9        5.09        4.52      1.02 o 
  -2   2   9      210.16      211.81      4.16 o 
  -1   2   9       36.98       37.84      2.60 o 
   0   2   9      289.40      285.28     13.40 o 
   1   2   9       43.14       44.05      3.33 o 
   2   2   9       67.25       65.06      3.64 o 
   3   2   9      132.18      139.31      6.92 o 
   4   2   9        4.43        3.04      1.55 o 
   5   2   9      109.84      115.92      5.10 o 
  -9   3   9       37.73       40.80      3.85 o 
  -8   3   9       10.18       11.64      2.29 o 
  -7   3   9       56.48       67.86      4.15 o 
  -6   3   9       90.60       85.70      4.27 o 
  -5   3   9       86.49       81.98      4.06 o 
  -4   3   9      101.71      111.92      3.50 o 
  -3   3   9      163.34      158.01      5.18 o 
  -2   3   9       46.10       44.26      3.83 o 
  -1   3   9      117.71      115.46      6.24 o 
   0   3   9       72.20       69.71      2.81 o 
   1   3   9       93.38      105.33      5.16 o 
   2   3   9      127.25      134.59      5.21 o 
   3   3   9       43.93       43.65      3.43 o 
   4   3   9      104.51      111.44      4.89 o 
   5   3   9        1.52        1.57      1.55 o 
  -9   4   9       49.04       45.62      4.71 o 
  -8   4   9       40.62       39.60      3.64 o 
  -7   4   9       45.01       45.12      3.64 o 
  -6   4   9       74.66       85.76      6.33 o 
  -5   4   9       31.90       34.30      3.02 o 
  -4   4   9        2.17        2.20      1.13 o 
  -3   4   9      133.83      130.76      5.36 o 
  -2   4   9       98.97       93.52      3.96 o 
  -1   4   9       95.08       94.26      4.06 o 
   0   4   9        1.19        1.65      0.99 o 
   1   4   9      122.32      111.80      4.68 o 
   2   4   9      175.51      177.60      6.14 o 
   3   4   9       14.90       11.23      2.05 o 
   4   4   9       63.20       67.93      4.03 o 
   5   4   9       37.16       41.83      5.60 o 
  -8   5   9        5.39        6.04      2.08 o 
  -7   5   9        9.39        9.54      2.05 o 
  -6   5   9        5.53        6.71      1.67 o 
  -5   5   9      417.76      394.07     10.90 o 
  -4   5   9       26.62       26.88      3.68 o 
  -3   5   9       37.47       33.03      2.24 o 
  -2   5   9       28.51       27.72      2.71 o 
  -1   5   9      259.98      252.04      7.08 o 
   0   5   9       48.40       55.26      3.31 o 
   1   5   9      118.83      120.92      4.99 o 
   2   5   9       51.56       47.10      3.43 o 
   3   5   9      149.93      169.06      6.24 o 
   4   5   9      132.56      132.82      7.22 o 
   5   5   9       12.46       20.92      4.42 o 
  -8   6   9       20.95       15.50      2.71 o 
  -7   6   9       25.76       21.31      2.92 o 
  -6   6   9      127.49      133.10      5.61 o 
  -5   6   9        0.36        2.33      1.34 o 
  -4   6   9       21.95       19.85      3.83 o 
  -3   6   9       69.18       70.80      3.73 o 
  -2   6   9      101.67      109.91      4.58 o 
  -1   6   9      101.50      108.36     10.75 o 
   0   6   9       47.80       45.81      3.33 o 
   1   6   9       61.44       64.97      3.82 o 
   2   6   9       74.44       65.86      3.89 o 
   3   6   9       20.70       15.89      2.39 o 
   4   6   9       32.69       34.47      5.01 o 
  -7   7   9        7.62        4.28      1.97 o 
  -6   7   9        1.72        3.08      1.55 o 
  -5   7   9       20.22       18.12      3.09 o 
  -4   7   9      297.50      319.39      8.60 o 
  -3   7   9      153.78      155.75      5.70 o 
  -2   7   9       31.04       31.70      3.83 o 
  -1   7   9        0.44       -1.13      1.13 o 
   0   7   9       63.13       72.75      4.06 o 
   1   7   9       12.78       14.20      2.26 o 
   2   7   9       29.12       28.51      4.27 o 
   3   7   9       75.19       84.36      4.74 o 
  -6   8   9       70.53       77.97      4.78 o 
  -5   8   9       57.17       57.90      4.24 o 
  -4   8   9       45.19       35.65      5.01 o 
  -3   8   9       90.65       99.58      7.07 o 
  -2   8   9       23.31       24.63      2.92 o 
  -1   8   9       51.78       60.14      4.57 o 
   0   8   9      125.58      130.53      7.51 o 
   1   8   9       56.36       55.57      4.15 o 
   2   8   9       73.36       69.53      6.78 o 
   3   8   9       10.14       11.44      2.26 o 
  -5   9   9       11.84       14.24      2.55 o 
  -4   9   9       81.32       86.02      7.07 o 
  -3   9   9        7.82        7.07      2.95 o 
  -2   9   9       34.27       36.84      3.64 o 
  -1   9   9        8.44        8.69      2.29 o 
   0   9   9        6.74        8.40      2.29 o 
   1   9   9       16.37       17.65      2.81 o 
  -3  10   9       33.95       29.46      5.01 o 
  -2  10   9       17.14       13.26      3.54 o 
  -1  10   9        5.89        4.42      2.95 o 
  -9   0  10       87.15       82.49      7.37 o 
  -8   0  10       20.09       17.38      3.83 o 
  -7   0  10      284.32      266.32     11.49 o 
  -6   0  10      131.13      132.28      7.66 o 
  -5   0  10       22.52       23.69      2.50 o 
  -4   0  10       29.47       33.27      2.81 o 
  -3   0  10        0.57        0.88      1.04 o 
  -2   0  10        4.71        6.48      1.55 o 
  -1   0  10        0.76        1.47      1.77 o 
   0   0  10      327.05      323.18     11.78 o 
   1   0  10        4.03        3.54      2.06 o 
   2   0  10       79.32       83.67      6.19 o 
   3   0  10       23.95       27.69      4.42 o 
   4   0  10        1.62        3.83      2.36 o 
  -9   1  10        6.43        6.38      2.18 o 
  -8   1  10       69.90       73.18      4.68 o 
  -7   1  10       24.08       25.07      3.02 o 
  -6   1  10      123.39      111.35      3.89 o 
  -5   1  10       59.41       57.83      2.50 o 
  -4   1  10      232.87      239.16      4.75 o 
  -3   1  10      114.68      102.46      3.78 o 
  -2   1  10      229.08      217.29      5.20 o 
  -1   1  10      132.92      136.48      5.30 o 
   0   1  10       48.75       52.02      3.54 o 
   1   1  10       82.78       79.60      4.17 o 
   2   1  10       83.38       90.27      4.48 o 
   3   1  10      158.39      161.54     17.38 o 
   4   1  10       17.83       19.95      2.80 o 
  -9   2  10       13.57       12.70      2.71 o 
  -8   2  10        8.33        7.51      2.08 o 
  -7   2  10      129.11      125.46      6.63 o 
  -6   2  10       99.43       92.51      6.33 o 
  -5   2  10       33.77       38.05      3.22 o 
  -4   2  10       14.71       16.68      2.43 o 
  -3   2  10        2.11        2.14      0.88 o 
  -2   2  10       30.97       32.96      2.32 o 
  -1   2  10      403.65      409.70      9.58 o 
   0   2  10       17.96       20.14      3.09 o 
   1   2  10       37.40       35.51      3.12 o 
   2   2  10      134.80      135.04      8.99 o 
   3   2  10       39.16       31.93      6.19 o 
   4   2  10      118.87      120.90     13.99 o 
  -8   3  10        0.75        0.72      1.41 o 
  -7   3  10       44.29       48.75      3.96 o 
  -6   3  10      171.33      164.68      6.14 o 
  -5   3  10       25.74       23.39      2.60 o 
  -4   3  10       64.32       67.17      2.95 o 
  -3   3  10       62.44       64.98      3.54 o 
  -2   3  10      113.67      108.21      3.74 o 
  -1   3  10       68.35       79.89      3.15 o 
   0   3  10      369.71      373.66      9.27 o 
   1   3  10      151.66      154.84      5.83 o 
   2   3  10        5.07        8.53      2.36 o 
   3   3  10       43.64       38.13      3.43 o 
   4   3  10       23.81       19.86      2.81 o 
  -8   4  10        8.11       13.68      2.60 o 
  -7   4  10       57.56       68.18      4.58 o 
  -6   4  10       95.20       97.80      5.30 o 
  -5   4  10       31.98       32.22      3.98 o 
  -4   4  10      105.18      111.37      3.85 o 
  -3   4  10       61.92       64.63      5.01 o 
  -2   4  10       63.44       66.44      3.54 o 
  -1   4  10        8.17        6.78      1.30 o 
   0   4  10       26.17       21.23      2.71 o 
   1   4  10       16.39       14.12      3.09 o 
   2   4  10      122.01      126.64      5.52 o 
   3   4  10        7.45        4.55      2.80 o 
   4   4  10        5.28        4.51      1.76 o 
  -8   5  10       40.33       39.62      3.96 o 
  -7   5  10       10.96       10.93      2.39 o 
  -6   5  10       16.40       17.60      3.83 o 
  -5   5  10       43.50       50.46      3.73 o 
  -4   5  10      298.80      289.49     10.46 o 
  -3   5  10       11.83       12.37      2.08 o 
  -2   5  10        7.09        6.93      1.67 o 
  -1   5  10      240.67      249.97      7.29 o 
   0   5  10       84.41       97.40      3.74 o 
   1   5  10      194.86      177.62      6.35 o 
   2   5  10       36.93       39.88      3.54 o 
   3   5  10       25.32       32.62      3.43 o 
  -7   6  10       33.21       34.62      3.64 o 
  -6   6  10       38.06       40.48      7.22 o 
  -5   6  10       41.45       37.76      3.52 o 
  -4   6  10       36.30       29.76      4.71 o 
  -3   6  10       49.30       48.43      5.45 o 
  -2   6  10       64.58       61.79      5.60 o 
  -1   6  10       52.10       62.78      6.19 o 
   0   6  10       10.70       12.93      2.18 o 
   1   6  10       17.94       15.61      2.50 o 
   2   6  10        1.22       -0.57      1.62 o 
   3   6  10        5.26        2.06      2.36 o 
  -6   7  10       70.72       74.54      4.74 o 
  -5   7  10        0.64        2.14      1.55 o 
  -4   7  10        8.14        5.60      2.65 o 
  -3   7  10       37.52       33.88      5.01 o 
  -2   7  10       41.81       40.83      3.54 o 
  -1   7  10       34.94       43.01      3.64 o 
   0   7  10        5.40        7.77      1.97 o 
   1   7  10        5.28        3.98      1.67 o 
   2   7  10       22.57       23.70      3.10 o 
  -5   8  10       20.76       20.03      4.42 o 
  -4   8  10       17.18       18.27      4.12 o 
  -3   8  10        5.33        4.12      2.65 o 
  -2   8  10       46.96       48.33      4.06 o 
  -1   8  10       19.63       20.73      3.54 o 
   0   8  10       23.91       31.23      5.74 o 
   1   8  10       29.62       37.41      5.60 o 
  -3   9  10       52.82       61.28      6.78 o 
  -2   9  10        1.10        0.62      1.76 o 
  -8   0  11        1.00        3.24      2.65 o 
  -7   0  11        1.00        1.47      2.36 o 
  -6   0  11       24.54       27.40      4.42 o 
  -5   0  11       27.36       27.44      6.19 o 
  -4   0  11       46.92       48.76      3.54 o 
  -3   0  11        0.84       -0.91      1.13 o 
  -2   0  11        0.26       -0.88      1.47 o 
  -1   0  11        6.04        7.95      2.65 o 
   0   0  11        8.01       10.90      2.95 o 
   1   0  11      126.54      138.17      8.25 o 
   2   0  11        0.26        0.00      1.77 o 
   3   0  11        0.04        0.88      2.06 o 
  -8   1  11       14.16       13.58      4.71 o 
  -7   1  11       14.47       13.70      2.50 o 
  -6   1  11        9.63       11.14      2.29 o 
  -5   1  11       35.30       36.37      4.25 o 
  -4   1  11      103.03       98.11      3.16 o 
  -3   1  11       40.49       43.12      2.71 o 
  -2   1  11       12.53        9.70      1.97 o 
  -1   1  11       78.29       72.60      4.06 o 
   0   1  11       87.01       82.16      4.48 o 
   1   1  11       21.59       25.30      3.54 o 
   2   1  11       14.27       11.75      4.42 o 
   3   1  11        9.74        7.67      2.05 o 
  -8   2  11        0.13       -0.98      1.55 o 
  -7   2  11       62.37       61.10      4.37 o 
  -6   2  11       17.30       18.07      2.08 o 
  -5   2  11       22.07       19.45      2.09 o 
  -4   2  11        8.40        6.70      1.21 o 
  -3   2  11        4.92        7.24      1.41 o 
  -2   2  11        3.53        4.71      1.67 o 
  -1   2  11       44.51       49.99      3.75 o 
   0   2  11       88.83       89.41      4.58 o 
   1   2  11       51.50       53.21      4.71 o 
   2   2  11        6.69        5.30      2.65 o 
   3   2  11       41.92       39.62      3.75 o 
  -7   3  11       75.39       78.96      8.99 o 
  -6   3  11       38.49       43.86      6.19 o 
  -5   3  11       53.66       48.97      3.75 o 
  -4   3  11      103.04      106.82      6.07 o 
  -3   3  11       28.69       30.27      2.43 o 
  -2   3  11      174.40      181.64      5.10 o 
  -1   3  11       34.18       34.36      3.83 o 
   0   3  11      100.35      101.79      4.89 o 
   1   3  11      142.05      136.76      5.83 o 
   2   3  11      128.29      138.27      8.69 o 
   3   3  11       37.60       42.46      3.96 o 
  -7   4  11        2.28        0.77      3.24 o 
  -6   4  11      121.49      131.54      5.73 o 
  -5   4  11        5.53        4.04      1.76 o 
  -4   4  11       65.98       68.49      9.43 o 
  -3   4  11       49.01       47.45      3.64 o 
  -2   4  11      224.62      238.47      6.07 o 
  -1   4  11      100.89       99.73      8.69 o 
   0   4  11      116.89      117.85      5.31 o 
   1   4  11        2.03        1.56      1.47 o 
   2   4  11       29.84       32.84      3.64 o 
  -6   5  11        1.29        1.01      2.95 o 
  -5   5  11       90.51       94.86      7.07 o 
  -4   5  11        3.60        2.65      2.36 o 
  -3   5  11       24.89       24.34      3.68 o 
  -2   5  11      172.77      179.29      9.13 o 
  -1   5  11      131.81      124.39     13.99 o 
   0   5  11       23.89       28.32      5.60 o 
   1   5  11      100.54      105.16      5.31 o 
   2   5  11      148.76      144.44      6.25 o 
  -6   6  11       12.24       12.19      2.50 o 
  -5   6  11       11.56        3.24      2.65 o 
  -4   6  11       15.24        7.37      2.95 o 
  -3   6  11      118.77      117.90      5.28 o 
  -2   6  11       51.18       46.73      3.75 o 
  -1   6  11        4.14        5.34      2.36 o 
   0   6  11       23.43       18.72      2.71 o 
   1   6  11       20.23       18.39      2.81 o 
  -4   7  11        6.31        5.89      3.24 o 
  -3   7  11       48.44       47.43      5.89 o 
  -2   7  11      177.39      192.25      8.54 o 
  -1   7  11       26.00       19.29      2.81 o 
  -7   0  12      245.82      245.70     11.78 o 
  -6   0  12        0.00        0.00      2.36 o 
  -5   0  12        6.32        6.71      1.97 o 
  -4   0  12       15.36       15.29      2.50 o 
  -3   0  12        0.36        0.00      2.06 o 
  -2   0  12       19.16       20.33      3.83 o 
  -1   0  12        4.54        3.83      2.36 o 
   0   0  12       43.73       38.89      5.30 o 
   1   0  12        1.22        2.65      2.65 o 
  -6   1  12       35.66       33.89      7.22 o 
  -5   1  12       73.97       71.04      3.05 o 
  -4   1  12       59.83       57.13      3.29 o 
  -3   1  12       90.24       80.56      4.48 o 
  -2   1  12        4.64        3.90      1.76 o 
  -1   1  12       82.68       84.19      4.68 o 
   0   1  12       56.52       55.89      4.27 o 
   1   1  12       13.11       15.09      2.60 o 
  -6   2  12      102.10      107.77      4.23 o 
  -5   2  12       60.98       56.84      3.67 o 
  -4   2  12       27.72       28.49      2.49 o 
  -3   2  12       14.76       15.29      2.50 o 
  -2   2  12       92.56       92.17      4.89 o 
  -1   2  12        7.83        4.52      1.76 o 
   0   2  12       74.92       82.13      7.51 o 
   1   2  12       48.66       48.11      4.17 o 
  -6   3  12       51.38       44.79      3.16 o 
  -5   3  12       10.40        7.32      2.06 o 
  -4   3  12       22.58       22.46      2.37 o 
  -3   3  12       73.51       65.83      3.46 o 
  -2   3  12      222.32      226.48      7.50 o 
  -1   3  12       34.20       29.02      3.33 o 
   0   3  12       25.89       24.91      3.02 o 
   1   3  12       34.51       34.00      3.64 o 
  -5   4  12        1.81        0.79      1.55 o 
  -4   4  12       32.24       35.90      3.54 o 
  -3   4  12       15.26       14.54      1.98 o 
  -2   4  12       73.06       73.67      6.78 o 
  -1   4  12       30.29       30.16      3.43 o 
   0   4  12      218.16      222.90     10.02 o 
  -4   5  12        1.85        1.47      2.36 o 
  -3   5  12      126.49      127.38      6.21 o 
  -2   5  12       28.49       31.22      3.43 o 
  -1   5  12       50.64       50.98      4.17 o 
  -4   0  13       13.93       11.78      3.54 o 
  -3   0  13       77.55       83.08      6.78 o 
  -2   0  13        6.35        5.01      2.95 o 
  -3   1  13        4.33        1.26      1.55 o 
  -2   1  13       27.37       35.83      4.27 o 
                                                 
